# Supplementary material for: A genome-wide association study of quantitative computed tomographic emphysema in Korean populations
Source: Sci Rep. 2021 Aug 17;11:16692. doi: 10.1038/s41598-021-95887-7 (PMC8371078; doi:10.1038/s41598-021-95887-7)
Supplement: Supplementary file 2 — Supplementary Tables. [file 41598_2021_95887_MOESM2_ESM.xlsx]

## Sheet: title page
A genome-wide association study of quantitative computed tomographic emphysema in Korean populations
Sooim Sin*1, Hye-Mi Choi*2, Jiwon Lim2, Jeeyoung kim1, So Hyeon Bak3, Sun Shim Choi2, Jinkyeong Park4, Jin Hwa Lee, 5 Yeon-Mok Oh6, Mi Kyeong Lee7, Brian D. Hobbs8,9, Michael H Cho8,9, Edwin K Silverman8,9, Woo Jin Kim1
1 Department of Internal Medicine, School of Medicine, Kangwon National University, Chuncheon, Republic of Korea.
2 Division of Biomedical Convergence, College of Biomedical Science, and Institute of Bioscience & Biotechnology, Kangwon National University, Chuncheon, Republic of Korea.
3 Department of Radiology, Kangwon National University Hospital, Kangwon National University School of Medicine, Chuncheon, Republic of Korea.
4 Department of Internal Medicine, Dongguk University Ilsan Hospital, Goyang, Republic of Korea
5 Division of Pulmonary and Critical Care Medicine, Department of Internal Medicine, College of Medicine, Ewha Womans University, Seoul, Korea.
6 Department of Pulmonary and Critical Care Medicine, Asan Medical Center, University of Ulsan College of Medicine, Seoul, Korea
7 Epidemiology Branch, Division of Intramural Research, Department of Health and Human Services, National Institute of Environmental Health Sciences, National Institutes of Health, Research Triangle Park, NC, USA.
8 Channing Division of Network Medicine, Brigham and Women's Hospital and Harvard Medical School, Boston, MA, USA
9 Division of Pulmonary and Critical Care Medicine, Department of Medicine, Brigham and Women's Hospital and Harvard Medical School, Boston, Massachusetts, USA
*contributed equally
Correspondence author:
E-mail: pulmo2@kangwon.ac.kr (WJK)

## Sheet: Table S1-A
Table S1-A. Epigenetic signals and DNaseⅠ Hypersensitivity enrichment in lung and fetal lung tissue among candidate SNPs in all subjects
SNP	r2	LD SNP	ref	alt	Enhancer histon marks	Promoter histone marks	DNAse	GENCODE_name	RefSeq_name
rs10076316	0.99	rs169251	C	T		Lung		UBE2QL1	UBE2QL1
rs10076321	0.99	rs169251	C	T		Lung		UBE2QL1	UBE2QL1
rs10117135	0.95	rs2417657	A	T	Fetal Lung			TMEM38B	TMEM38B
rs10117135	0.95	rs4742973	T	A	Fetal Lung			TMEM38B	TMEM38B
rs10124171	0.95	rs2417657	A	T	Fetal Lung			TMEM38B	TMEM38B
rs10124171	0.95	rs4742973	T	A	Fetal Lung			TMEM38B	TMEM38B
rs10733556	0.95	rs2417657	A	T	Fetal Lung			TMEM38B	TMEM38B
rs10733556	0.95	rs4742973	T	A	Fetal Lung			TMEM38B	TMEM38B
rs10733557	0.95	rs2417657	A	T	Fetal Lung			TMEM38B	TMEM38B
rs10733557	0.95	rs4742973	T	A	Fetal Lung			TMEM38B	TMEM38B
rs10739216	0.95	rs2417657	A	T	Fetal Lung			TMEM38B	TMEM38B
rs10739216	0.95	rs4742973	T	A	Fetal Lung			TMEM38B	TMEM38B
rs11698182	1	rs62191795	G	A		Lung		RP4-734C18.1	LOC339593
rs12764780	0.95	rs12761995	A	C	Lung			RP11-275N1.1	C10orf114
rs12764780	0.95	rs35097657	A	G		Lung		RP11-275N1.1	C10orf114
rs12764780	0.96	rs985519	G	A	Lung, Fetal Lung			RP11-275N1.1	C10orf114
rs12764780	0.85	rs985520	A	G	Lung, Fetal Lung			RP11-275N1.1	C10orf114
rs12769344	0.85	rs12761995	A	C	Lung			RP11-275N1.1	C10orf114
rs12769344	0.84	rs12775112	C	T	Lung			Y_RNA	C10orf114
rs12769344	0.85	rs35097657	A	G		Lung		RP11-275N1.1	C10orf114
rs12769344	0.84	rs71491182	C	T	Fetal Lung			Y_RNA	C10orf114
rs12769344	0.84	rs985519	G	A	Lung, Fetal Lung			RP11-275N1.1	C10orf114
rs12775103	0.85	rs12761995	A	C	Lung			RP11-275N1.1	C10orf114
rs12775103	0.84	rs12775112	C	T	Lung			Y_RNA	C10orf114
rs12775103	0.85	rs35097657	A	G		Lung		RP11-275N1.1	C10orf114
rs12775103	0.84	rs71491182	C	T	Fetal Lung			Y_RNA	C10orf114
rs12775103	0.84	rs985519	G	A	Lung, Fetal Lung			RP11-275N1.1	C10orf114
rs12780653	0.99	rs12761995	A	C	Lung			RP11-275N1.1	C10orf114
rs12780653	0.99	rs35097657	A	G		Lung		RP11-275N1.1	C10orf114
rs12780653	1	rs985519	G	A	Lung, Fetal Lung			RP11-275N1.1	C10orf114
rs12780653	0.88	rs985520	A	G	Lung, Fetal Lung			RP11-275N1.1	C10orf114
rs12782732	0.99	rs12761995	A	C	Lung			RP11-275N1.1	C10orf114
rs12782732	0.99	rs35097657	A	G		Lung		RP11-275N1.1	C10orf114
rs12782732	1	rs985519	G	A	Lung, Fetal Lung			RP11-275N1.1	C10orf114
rs12782732	0.88	rs985520	A	G	Lung, Fetal Lung			RP11-275N1.1	C10orf114
rs12783571	0.99	rs12761995	A	C	Lung			RP11-275N1.1	C10orf114
rs12783571	0.99	rs35097657	A	G		Lung		RP11-275N1.1	C10orf114
rs12783571	1	rs985519	G	A	Lung, Fetal Lung			RP11-275N1.1	C10orf114
rs12783571	0.88	rs985520	A	G	Lung, Fetal Lung			RP11-275N1.1	C10orf114
rs13056817	0.8	rs28374	T	C	Fetal Lung			LARGE	LARGE
rs13056817	0.8	rs379239	C	G	Lung, Fetal Lung			LARGE	LARGE
rs13056817	0.8	rs419898	G	A	Lung, Fetal Lung			LARGE	LARGE
rs13056817	0.8	rs444993	T	C	Fetal Lung			LARGE	LARGE
rs13056817	0.81	rs447336	T	G	Fetal Lung			LARGE	LARGE
rs13056817	0.8	rs454398	A	C	Lung			LARGE	LARGE
rs13056817	0.8	rs496956	C	G	Lung, Fetal Lung			LARGE	LARGE
rs13056817	0.81	rs5754682	C	T	Fetal Lung			LARGE	LARGE
rs13056817	0.81	rs738942	T	C	Lung, Fetal Lung			LARGE	LARGE
rs1416903	0.99	rs12761995	A	C	Lung			RP11-275N1.1	C10orf114
rs1416903	0.99	rs35097657	A	G		Lung		RP11-275N1.1	C10orf114
rs1416903	1	rs985519	G	A	Lung, Fetal Lung			RP11-275N1.1	C10orf114
rs1416903	0.88	rs985520	A	G	Lung, Fetal Lung			RP11-275N1.1	C10orf114
rs16992361	1	rs62191795	G	A		Lung		RP4-734C18.1	LOC339593
rs16992364	1	rs62191795	G	A		Lung		RP4-734C18.1	LOC339593
rs1987248	0.95	rs2417657	A	T	Fetal Lung			TMEM38B	TMEM38B
rs1987248	0.95	rs4742973	T	A	Fetal Lung			TMEM38B	TMEM38B
rs2018743	0.81	rs13056817	C	T	Fetal Lung			LARGE	LARGE
rs2018743	0.86	rs201058443	AG	A	Fetal Lung			LARGE	LARGE
rs2018743	0.99	rs28374	T	C	Fetal Lung			LARGE	LARGE
rs2018743	0.96	rs2899213	C	T	Fetal Lung			LARGE	LARGE
rs2018743	0.99	rs379239	C	G	Lung, Fetal Lung			LARGE	LARGE
rs2018743	0.82	rs412701	T	C	Lung, Fetal Lung			LARGE	LARGE
rs2018743	0.92	rs415551	T	G	Lung, Fetal Lung			LARGE	LARGE
rs2018743	0.99	rs419898	G	A	Lung, Fetal Lung		Fetal Lung	LARGE	LARGE
rs2018743	0.99	rs444993	T	C	Fetal Lung			LARGE	LARGE
rs2018743	1	rs447336	T	G	Fetal Lung			LARGE	LARGE
rs2018743	0.99	rs454398	A	C	Lung			LARGE	LARGE
rs2018743	0.99	rs496956	C	G	Lung, Fetal Lung			LARGE	LARGE
rs2018743	0.97	rs5749668	C	T	Fetal Lung			LARGE	LARGE
rs2018743	1	rs5754682	C	T	Fetal Lung		Fetal Lung	LARGE	LARGE
rs2018743	0.83	rs5999109	A	G	Lung, Fetal Lung			LARGE	LARGE
rs2018743	1	rs738942	T	C	Lung, Fetal Lung			LARGE	LARGE
rs2227023	0.81	rs110689	C	T	Lung, Fetal Lung			LARGE	LARGE
rs2227023	0.81	rs238863	C	T	Fetal Lung			LARGE	LARGE
rs2227023	0.81	rs481698	T	C	Lung, Fetal Lung		Fetal Lung	LARGE	LARGE
rs2227023	0.99	rs4821187	T	C	Lung, Fetal Lung			LARGE	LARGE
rs2227023	0.81	rs493192	C	T	Lung, Fetal Lung			LARGE	LARGE
rs2227023	0.99	rs5749674	G	T	Lung			LARGE	LARGE
rs2227023	1	rs5754682	C	T			Fetal Lung	LARGE	LARGE
rs2227023	0.9	rs738950	T	C	Lung			LARGE	LARGE
rs2242345	0.9	rs113044547	C	T	Lung			FAM222B	C17orf63
rs2242345	0.93	rs11652272	C	G	Lung, Fetal Lung			FAM222B	C17orf63
rs2242345	0.94	rs11657141	A	C	Lung, Fetal Lung			FAM222B	C17orf63
rs2242345	0.92	rs11658884	G	A	Lung			FAM222B	C17orf63
rs2242345	0.9	rs12453504	C	A	Lung			FAM222B	C17orf63
rs2242345	0.94	rs12943388	G	A	Lung, Fetal Lung			FAM222B	C17orf63
rs2242345	0.9	rs12948575	G	A	Lung			FAM222B	C17orf63
rs2242345	0.92	rs12951232	G	C	Lung			FAM222B	C17orf63
rs2242345	0.93	rs2043032	A	G	Lung, Fetal Lung			FAM222B	C17orf63
rs2242345	0.95	rs2046759	T	C		Lung, Fetal Lung		FAM222B	C17orf63
rs2242345	0.94	rs34644886	T	C	Lung, Fetal Lung			FAM222B	C17orf63
rs2242345	0.9	rs4262997	A	G	Lung			FAM222B	C17orf63
rs2242345	0.92	rs4794838	T	C	Lung			FAM222B	C17orf63
rs2242345	0.89	rs4794839	G	A	Lung			FAM222B	C17orf63
rs2242345	0.89	rs4795462	C	G,T	Lung			FAM222B	C17orf63
rs2242345	0.95	rs66588554	A	G	Lung			FAM222B	C17orf63
rs2242345	0.96	rs9890212	G	C		Lung, Fetal Lung		FAM222B	C17orf63
rs2242345	0.95	rs9894335	C	A	Fetal Lung	Lung		FAM222B	C17orf63
rs2242345	0.95	rs9895443	G	A		Lung, Fetal Lung		ERAL1	ERAL1
rs2242345	0.95	rs9902953	C	A		Lung, Fetal Lung		FAM222B	C17orf63
rs2242345	0.83	rs9909979	A	C	Fetal Lung			FAM222B	C17orf63
rs2242345	0.92	rs9913801	G	A	Lung			FAM222B	C17orf63
rs2242345	0.95	rs9914988	G	A		Lung, Fetal Lung		ERAL1	ERAL1
rs2242345	0.92	rs9915673	G	C	Lung			FAM222B	C17orf63
rs2242345	0.95	rs9916866	C	G		Lung, Fetal Lung		ERAL1	ERAL1
rs2413200	0.8	rs28374	T	C	Fetal Lung			LARGE	LARGE
rs2413200	0.8	rs379239	C	G	Lung, Fetal Lung			LARGE	LARGE
rs2413200	0.8	rs419898	G	A	Lung, Fetal Lung			LARGE	LARGE
rs2413200	0.8	rs444993	T	C	Fetal Lung			LARGE	LARGE
rs2413200	0.81	rs447336	T	G	Fetal Lung			LARGE	LARGE
rs2413200	0.8	rs454398	A	C	Lung			LARGE	LARGE
rs2413200	0.8	rs496956	C	G	Lung, Fetal Lung			LARGE	LARGE
rs2413200	0.81	rs5754682	C	T	Fetal Lung			LARGE	LARGE
rs2413200	0.81	rs738942	T	C	Lung, Fetal Lung			LARGE	LARGE
rs2413201	0.84	rs201058443	AG	A	Fetal Lung			LARGE	LARGE
rs2413201	0.96	rs28374	T	C	Fetal Lung			LARGE	LARGE
rs2413201	0.93	rs2899213	C	T	Fetal Lung			LARGE	LARGE
rs2413201	0.96	rs379239	C	G	Lung, Fetal Lung			LARGE	LARGE
rs2413201	0.89	rs415551	T	G	Lung, Fetal Lung			LARGE	LARGE
rs2413201	0.96	rs419898	G	A	Lung, Fetal Lung		Fetal Lung	LARGE	LARGE
rs2413201	0.96	rs444993	T	C	Fetal Lung			LARGE	LARGE
rs2413201	0.97	rs447336	T	G	Fetal Lung			LARGE	LARGE
rs2413201	0.96	rs454398	A	C	Lung			LARGE	LARGE
rs2413201	0.96	rs496956	C	G	Lung, Fetal Lung			LARGE	LARGE
rs2413201	0.94	rs5749668	C	T	Fetal Lung			LARGE	LARGE
rs2413201	0.97	rs5754682	C	T	Fetal Lung		Fetal Lung	LARGE	LARGE
rs2413201	0.8	rs5999109	A	G	Lung, Fetal Lung			LARGE	LARGE
rs2413201	0.97	rs738942	T	C	Lung, Fetal Lung			LARGE	LARGE
rs2417661	0.88	rs10739217	T	A	Fetal Lung			RP11-6F6.1	TMEM38B
rs2417662	0.94	rs2417657	A	T	Fetal Lung			TMEM38B	TMEM38B
rs2417662	0.94	rs4742973	T	A	Fetal Lung			TMEM38B	TMEM38B
rs2874255	0.82	rs11652272	C	G	Lung, Fetal Lung			FAM222B	C17orf63
rs2874255	0.83	rs11657141	A	C	Lung, Fetal Lung			FAM222B	C17orf63
rs2874255	0.81	rs11658884	G	A	Lung			FAM222B	C17orf63
rs2874255	0.83	rs12943388	G	A	Lung, Fetal Lung			FAM222B	C17orf63
rs2874255	0.81	rs12951232	G	C	Lung			FAM222B	C17orf63
rs2874255	0.82	rs2043032	A	G	Lung, Fetal Lung			FAM222B	C17orf63
rs2874255	0.84	rs2046759	T	C		Lung, Fetal Lung		FAM222B	C17orf63
rs2874255	0.83	rs34644886	T	C	Lung, Fetal Lung			FAM222B	C17orf63
rs2874255	0.81	rs4794838	T	C	Lung			FAM222B	C17orf63
rs2874255	0.84	rs66588554	A	G	Lung			FAM222B	C17orf63
rs2874255	0.85	rs9890212	G	C		Lung, Fetal Lung		FAM222B	C17orf63
rs2874255	0.84	rs9894335	C	A	Fetal Lung	Lung		FAM222B	C17orf63
rs2874255	0.82	rs9895443	G	A		Lung, Fetal Lung		ERAL1	ERAL1
rs2874255	0.84	rs9902953	C	A		Lung, Fetal Lung		FAM222B	C17orf63
rs2874255	0.81	rs9913801	G	A	Lung			FAM222B	C17orf63
rs2874255	0.82	rs9914988	G	A		Lung, Fetal Lung		ERAL1	ERAL1
rs2874255	0.81	rs9915673	G	C	Lung			FAM222B	C17orf63
rs2874255	0.82	rs9916866	C	G		Lung, Fetal Lung		ERAL1	ERAL1
rs2899213	0.85	rs201058443	AG	A	Fetal Lung			LARGE	LARGE
rs2899213	0.94	rs28374	T	C	Fetal Lung			LARGE	LARGE
rs2899213	0.94	rs379239	C	G	Lung, Fetal Lung			LARGE	LARGE
rs2899213	0.88	rs415551	T	G	Lung, Fetal Lung			LARGE	LARGE
rs2899213	0.94	rs419898	G	A	Lung, Fetal Lung			LARGE	LARGE
rs2899213	0.89	rs419898	G	A			Fetal Lung	LARGE	LARGE
rs2899213	0.94	rs444993	T	C	Fetal Lung			LARGE	LARGE
rs2899213	0.96	rs447336	T	G	Fetal Lung			LARGE	LARGE
rs2899213	0.94	rs454398	A	C	Lung			LARGE	LARGE
rs2899213	0.94	rs496956	C	G	Lung, Fetal Lung			LARGE	LARGE
rs2899213	0.99	rs5749668	C	T	Fetal Lung			LARGE	LARGE
rs2899213	0.96	rs5754682	C	T	Fetal Lung			LARGE	LARGE
rs2899213	1	rs5754682	C	T			Fetal Lung	LARGE	LARGE
rs2899213	0.86	rs5999109	A	G	Lung, Fetal Lung			LARGE	LARGE
rs2899213	0.96	rs738942	T	C	Lung, Fetal Lung			LARGE	LARGE
rs35097657	0.98	rs12761995	A	C	Lung			RP11-275N1.1	C10orf114
rs35097657	0.99	rs985519	G	A	Lung, Fetal Lung			RP11-275N1.1	C10orf114
rs35097657	0.87	rs985520	A	G	Lung, Fetal Lung			RP11-275N1.1	C10orf114
rs35156049	0.98	rs12761995	A	C	Lung			RP11-275N1.1	C10orf114
rs35156049	1	rs35097657	A	G		Lung		RP11-275N1.1	C10orf114
rs35156049	0.99	rs985519	G	A	Lung, Fetal Lung			RP11-275N1.1	C10orf114
rs35156049	0.87	rs985520	A	G	Lung, Fetal Lung			RP11-275N1.1	C10orf114
rs379239	0.8	rs13056817	C	T	Fetal Lung			LARGE	LARGE
rs379239	0.85	rs201058443	AG	A	Fetal Lung			LARGE	LARGE
rs379239	1	rs28374	T	C	Fetal Lung			LARGE	LARGE
rs379239	0.94	rs2899213	C	T	Fetal Lung			LARGE	LARGE
rs379239	0.83	rs412701	T	C	Lung, Fetal Lung			LARGE	LARGE
rs379239	0.93	rs415551	T	G	Lung, Fetal Lung			LARGE	LARGE
rs379239	1	rs419898	G	A	Lung, Fetal Lung			LARGE	LARGE
rs379239	1	rs419898	G	A			Fetal Lung	LARGE	LARGE
rs379239	1	rs444993	T	C	Fetal Lung			LARGE	LARGE
rs379239	0.99	rs447336	T	G	Fetal Lung			LARGE	LARGE
rs379239	1	rs454398	A	C	Lung			LARGE	LARGE
rs379239	1	rs496956	C	G	Lung, Fetal Lung			LARGE	LARGE
rs379239	0.96	rs5749668	C	T	Fetal Lung			LARGE	LARGE
rs379239	0.99	rs5754682	C	T	Fetal Lung			LARGE	LARGE
rs379239	0.89	rs5754682	C	T			Fetal Lung	LARGE	LARGE
rs379239	0.81	rs5999109	A	G	Lung, Fetal Lung			LARGE	LARGE
rs379239	0.99	rs738942	T	C	Lung, Fetal Lung			LARGE	LARGE
rs412701	0.83	rs28374	T	C	Fetal Lung			LARGE	LARGE
rs412701	0.83	rs379239	C	G	Lung, Fetal Lung			LARGE	LARGE
rs412701	0.83	rs419898	G	A	Lung, Fetal Lung			LARGE	LARGE
rs412701	0.83	rs444993	T	C	Fetal Lung			LARGE	LARGE
rs412701	0.82	rs447336	T	G	Fetal Lung			LARGE	LARGE
rs412701	0.83	rs454398	A	C	Lung			LARGE	LARGE
rs412701	0.83	rs496956	C	G	Lung, Fetal Lung			LARGE	LARGE
rs412701	0.82	rs5754682	C	T	Fetal Lung			LARGE	LARGE
rs412701	0.82	rs738942	T	C	Lung, Fetal Lung			LARGE	LARGE
rs419898	0.8	rs13056817	C	T	Fetal Lung			LARGE	LARGE
rs419898	0.85	rs201058443	AG	A	Fetal Lung			LARGE	LARGE
rs419898	1	rs28374	T	C	Fetal Lung			LARGE	LARGE
rs419898	0.94	rs2899213	C	T	Fetal Lung			LARGE	LARGE
rs419898	1	rs379239	C	G	Lung, Fetal Lung			LARGE	LARGE
rs419898	0.83	rs412701	T	C	Lung, Fetal Lung			LARGE	LARGE
rs419898	0.93	rs415551	T	G	Lung, Fetal Lung			LARGE	LARGE
rs419898	1	rs444993	T	C	Fetal Lung			LARGE	LARGE
rs419898	0.99	rs447336	T	G	Fetal Lung			LARGE	LARGE
rs419898	1	rs454398	A	C	Lung			LARGE	LARGE
rs419898	1	rs496956	C	G	Lung, Fetal Lung			LARGE	LARGE
rs419898	0.96	rs5749668	C	T	Fetal Lung			LARGE	LARGE
rs419898	0.99	rs5754682	C	T	Fetal Lung			LARGE	LARGE
rs419898	0.89	rs5754682	C	T			Fetal Lung	LARGE	LARGE
rs419898	0.81	rs5999109	A	G	Lung, Fetal Lung			LARGE	LARGE
rs419898	0.99	rs738942	T	C	Lung, Fetal Lung			LARGE	LARGE
rs444993	0.8	rs13056817	C	T	Fetal Lung			LARGE	LARGE
rs444993	0.85	rs201058443	AG	A	Fetal Lung			LARGE	LARGE
rs444993	1	rs28374	T	C	Fetal Lung			LARGE	LARGE
rs444993	0.94	rs2899213	C	T	Fetal Lung			LARGE	LARGE
rs444993	1	rs379239	C	G	Lung, Fetal Lung			LARGE	LARGE
rs444993	0.83	rs412701	T	C	Lung, Fetal Lung			LARGE	LARGE
rs444993	0.93	rs415551	T	G	Lung, Fetal Lung			LARGE	LARGE
rs444993	1	rs419898	G	A	Lung, Fetal Lung			LARGE	LARGE
rs444993	1	rs419898	G	A			Fetal Lung	LARGE	LARGE
rs444993	0.99	rs447336	T	G	Fetal Lung			LARGE	LARGE
rs444993	1	rs454398	A	C	Lung			LARGE	LARGE
rs444993	1	rs496956	C	G	Lung, Fetal Lung			LARGE	LARGE
rs444993	0.96	rs5749668	C	T	Fetal Lung			LARGE	LARGE
rs444993	0.99	rs5754682	C	T	Fetal Lung			LARGE	LARGE
rs444993	0.89	rs5754682	C	T			Fetal Lung	LARGE	LARGE
rs444993	0.81	rs5999109	A	G	Lung, Fetal Lung			LARGE	LARGE
rs444993	0.99	rs738942	T	C	Lung, Fetal Lung			LARGE	LARGE
rs447336	0.81	rs13056817	C	T	Fetal Lung			LARGE	LARGE
rs447336	0.86	rs201058443	AG	A	Fetal Lung			LARGE	LARGE
rs447336	0.99	rs28374	T	C	Fetal Lung			LARGE	LARGE
rs447336	0.96	rs2899213	C	T	Fetal Lung			LARGE	LARGE
rs447336	0.99	rs379239	C	G	Lung, Fetal Lung			LARGE	LARGE
rs447336	0.82	rs412701	T	C	Lung, Fetal Lung			LARGE	LARGE
rs447336	0.92	rs415551	T	G	Lung, Fetal Lung			LARGE	LARGE
rs447336	0.99	rs419898	G	A	Lung, Fetal Lung			LARGE	LARGE
rs447336	1	rs419898	G	A			Fetal Lung	LARGE	LARGE
rs447336	0.99	rs444993	T	C	Fetal Lung			LARGE	LARGE
rs447336	0.99	rs454398	A	C	Lung			LARGE	LARGE
rs447336	0.99	rs496956	C	G	Lung, Fetal Lung			LARGE	LARGE
rs447336	0.97	rs5749668	C	T	Fetal Lung			LARGE	LARGE
rs447336	1	rs5754682	C	T	Fetal Lung			LARGE	LARGE
rs447336	0.89	rs5754682	C	T			Fetal Lung	LARGE	LARGE
rs447336	0.83	rs5999109	A	G	Lung, Fetal Lung			LARGE	LARGE
rs447336	1	rs738942	T	C	Lung, Fetal Lung			LARGE	LARGE
rs4507827	1	rs2417657	A	T	Fetal Lung			TMEM38B	TMEM38B
rs4507827	1	rs4742973	T	A	Fetal Lung			TMEM38B	TMEM38B
rs454398	0.8	rs13056817	C	T	Fetal Lung			LARGE	LARGE
rs454398	0.85	rs201058443	AG	A	Fetal Lung			LARGE	LARGE
rs454398	1	rs28374	T	C	Fetal Lung			LARGE	LARGE
rs454398	0.94	rs2899213	C	T	Fetal Lung			LARGE	LARGE
rs454398	1	rs379239	C	G	Lung, Fetal Lung			LARGE	LARGE
rs454398	0.83	rs412701	T	C	Lung, Fetal Lung			LARGE	LARGE
rs454398	0.93	rs415551	T	G	Lung, Fetal Lung			LARGE	LARGE
rs454398	1	rs419898	G	A	Lung, Fetal Lung			LARGE	LARGE
rs454398	1	rs419898	G	A			Fetal Lung	LARGE	LARGE
rs454398	1	rs444993	T	C	Fetal Lung			LARGE	LARGE
rs454398	0.99	rs447336	T	G	Fetal Lung			LARGE	LARGE
rs454398	1	rs496956	C	G	Lung, Fetal Lung			LARGE	LARGE
rs454398	0.96	rs5749668	C	T	Fetal Lung			LARGE	LARGE
rs454398	0.99	rs5754682	C	T	Fetal Lung			LARGE	LARGE
rs454398	0.89	rs5754682	C	T			Fetal Lung	LARGE	LARGE
rs454398	0.81	rs5999109	A	G	Lung, Fetal Lung			LARGE	LARGE
rs454398	0.99	rs738942	T	C	Lung, Fetal Lung			LARGE	LARGE
rs4742973	1	rs2417657	A	T	Fetal Lung			TMEM38B	TMEM38B
rs4821187	0.82	rs110689	C	T	Lung, Fetal Lung			LARGE	LARGE
rs4821187	0.99	rs2227023	T	C	Fetal Lung			LARGE	LARGE
rs4821187	0.82	rs238863	C	T	Fetal Lung			LARGE	LARGE
rs4821187	0.89	rs419898	G	A			Fetal Lung	LARGE	LARGE
rs4821187	0.82	rs481698	T	C	Lung, Fetal Lung			LARGE	LARGE
rs4821187	0.82	rs493192	C	T	Lung, Fetal Lung			LARGE	LARGE
rs4821187	1	rs5749674	G	T	Lung			LARGE	LARGE
rs4821187	1	rs5754682	C	T			Fetal Lung	LARGE	LARGE
rs4821187	0.89	rs738950	T	C	Lung			LARGE	LARGE
rs5749665	0.81	rs13056817	C	T	Fetal Lung			LARGE	LARGE
rs5749665	0.86	rs201058443	AG	A	Fetal Lung			LARGE	LARGE
rs5749665	0.99	rs28374	T	C	Fetal Lung			LARGE	LARGE
rs5749665	0.96	rs2899213	C	T	Fetal Lung			LARGE	LARGE
rs5749665	0.99	rs379239	C	G	Lung, Fetal Lung			LARGE	LARGE
rs5749665	0.82	rs412701	T	C	Lung, Fetal Lung			LARGE	LARGE
rs5749665	0.92	rs415551	T	G	Lung, Fetal Lung			LARGE	LARGE
rs5749665	0.99	rs419898	G	A	Lung, Fetal Lung			LARGE	LARGE
rs5749665	0.89	rs419898	G	A			Fetal Lung	LARGE	LARGE
rs5749665	0.99	rs444993	T	C	Fetal Lung			LARGE	LARGE
rs5749665	1	rs447336	T	G	Fetal Lung			LARGE	LARGE
rs5749665	0.99	rs454398	A	C	Lung			LARGE	LARGE
rs5749665	0.99	rs496956	C	G	Lung, Fetal Lung			LARGE	LARGE
rs5749665	0.97	rs5749668	C	T	Fetal Lung			LARGE	LARGE
rs5749665	1	rs5754682	C	T	Fetal Lung			LARGE	LARGE
rs5749665	1	rs5754682	C	T			Fetal Lung	LARGE	LARGE
rs5749665	0.83	rs5999109	A	G	Lung, Fetal Lung			LARGE	LARGE
rs5749665	1	rs738942	T	C	Lung, Fetal Lung			LARGE	LARGE
rs5749668	0.84	rs201058443	AG	A	Fetal Lung			LARGE	LARGE
rs5749668	0.96	rs28374	T	C	Fetal Lung			LARGE	LARGE
rs5749668	0.99	rs2899213	C	T	Fetal Lung			LARGE	LARGE
rs5749668	0.96	rs379239	C	G	Lung, Fetal Lung			LARGE	LARGE
rs5749668	0.89	rs415551	T	G	Lung, Fetal Lung			LARGE	LARGE
rs5749668	0.96	rs419898	G	A	Lung, Fetal Lung			LARGE	LARGE
rs5749668	0.89	rs419898	G	A			Fetal Lung	LARGE	LARGE
rs5749668	0.96	rs444993	T	C	Fetal Lung			LARGE	LARGE
rs5749668	0.97	rs447336	T	G	Fetal Lung			LARGE	LARGE
rs5749668	0.96	rs454398	A	C	Lung			LARGE	LARGE
rs5749668	0.96	rs496956	C	G	Lung, Fetal Lung			LARGE	LARGE
rs5749668	0.97	rs5754682	C	T	Fetal Lung			LARGE	LARGE
rs5749668	1	rs5754682	C	T			Fetal Lung	LARGE	LARGE
rs5749668	0.85	rs5999109	A	G	Lung, Fetal Lung			LARGE	LARGE
rs5749668	0.97	rs738942	T	C	Lung, Fetal Lung			LARGE	LARGE
rs5749674	0.82	rs110689	C	T	Lung, Fetal Lung			LARGE	LARGE
rs5749674	0.99	rs2227023	T	C	Fetal Lung			LARGE	LARGE
rs5749674	0.82	rs238863	C	T	Fetal Lung			LARGE	LARGE
rs5749674	0.82	rs481698	T	C	Lung, Fetal Lung			LARGE	LARGE
rs5749674	1	rs4821187	T	C	Lung, Fetal Lung			LARGE	LARGE
rs5749674	0.82	rs493192	C	T	Lung, Fetal Lung			LARGE	LARGE
rs5749674	0.89	rs738950	T	C	Lung			LARGE	LARGE
rs5754676	0.81	rs13056817	C	T	Fetal Lung			LARGE	LARGE
rs5754676	0.86	rs201058443	AG	A	Fetal Lung			LARGE	LARGE
rs5754676	0.99	rs28374	T	C	Fetal Lung			LARGE	LARGE
rs5754676	0.96	rs2899213	C	T	Fetal Lung			LARGE	LARGE
rs5754676	0.99	rs379239	C	G	Lung, Fetal Lung			LARGE	LARGE
rs5754676	0.82	rs412701	T	C	Lung, Fetal Lung			LARGE	LARGE
rs5754676	0.92	rs415551	T	G	Lung, Fetal Lung			LARGE	LARGE
rs5754676	0.99	rs419898	G	A	Lung, Fetal Lung			LARGE	LARGE
rs5754676	0.89	rs419898	G	A			Fetal Lung	LARGE	LARGE
rs5754676	0.99	rs444993	T	C	Fetal Lung			LARGE	LARGE
rs5754676	1	rs447336	T	G	Fetal Lung			LARGE	LARGE
rs5754676	0.99	rs454398	A	C	Lung			LARGE	LARGE
rs5754676	0.99	rs496956	C	G	Lung, Fetal Lung			LARGE	LARGE
rs5754676	0.97	rs5749668	C	T	Fetal Lung			LARGE	LARGE
rs5754676	1	rs5754682	C	T	Fetal Lung			LARGE	LARGE
rs5754676	1	rs5754682	C	T			Fetal Lung	LARGE	LARGE
rs5754676	0.83	rs5999109	A	G	Lung, Fetal Lung			LARGE	LARGE
rs5754676	1	rs738942	T	C	Lung, Fetal Lung			LARGE	LARGE
rs5754679	0.81	rs13056817	C	T	Fetal Lung			LARGE	LARGE
rs5754679	0.86	rs201058443	AG	A	Fetal Lung			LARGE	LARGE
rs5754679	0.99	rs28374	T	C	Fetal Lung			LARGE	LARGE
rs5754679	0.96	rs2899213	C	T	Fetal Lung			LARGE	LARGE
rs5754679	0.99	rs379239	C	G	Lung, Fetal Lung			LARGE	LARGE
rs5754679	0.82	rs412701	T	C	Lung, Fetal Lung			LARGE	LARGE
rs5754679	0.92	rs415551	T	G	Lung, Fetal Lung			LARGE	LARGE
rs5754679	0.99	rs419898	G	A	Lung, Fetal Lung			LARGE	LARGE
rs5754679	0.89	rs419898	G	A			Fetal Lung	LARGE	LARGE
rs5754679	0.99	rs444993	T	C	Fetal Lung			LARGE	LARGE
rs5754679	1	rs447336	T	G	Fetal Lung			LARGE	LARGE
rs5754679	0.99	rs454398	A	C	Lung			LARGE	LARGE
rs5754679	0.99	rs496956	C	G	Lung, Fetal Lung			LARGE	LARGE
rs5754679	0.97	rs5749668	C	T	Fetal Lung			LARGE	LARGE
rs5754679	1	rs5754682	C	T	Fetal Lung			LARGE	LARGE
rs5754679	1	rs5754682	C	T			Fetal Lung	LARGE	LARGE
rs5754679	0.83	rs5999109	A	G	Lung, Fetal Lung			LARGE	LARGE
rs5754679	1	rs738942	T	C	Lung, Fetal Lung			LARGE	LARGE
rs5754682	0.81	rs13056817	C	T	Fetal Lung			LARGE	LARGE
rs5754682	0.86	rs201058443	AG	A	Fetal Lung			LARGE	LARGE
rs5754682	0.99	rs28374	T	C	Fetal Lung			LARGE	LARGE
rs5754682	0.96	rs2899213	C	T	Fetal Lung			LARGE	LARGE
rs5754682	0.99	rs379239	C	G	Lung, Fetal Lung			LARGE	LARGE
rs5754682	0.82	rs412701	T	C	Lung, Fetal Lung			LARGE	LARGE
rs5754682	0.92	rs415551	T	G	Lung, Fetal Lung			LARGE	LARGE
rs5754682	0.99	rs419898	G	A	Lung, Fetal Lung			LARGE	LARGE
rs5754682	0.89	rs419898	G	A			Fetal Lung	LARGE	LARGE
rs5754682	0.99	rs444993	T	C	Fetal Lung			LARGE	LARGE
rs5754682	1	rs447336	T	G	Fetal Lung			LARGE	LARGE
rs5754682	0.99	rs454398	A	C	Lung			LARGE	LARGE
rs5754682	0.99	rs496956	C	G	Lung, Fetal Lung			LARGE	LARGE
rs5754682	0.97	rs5749668	C	T	Fetal Lung			LARGE	LARGE
rs5754682	0.83	rs5999109	A	G	Lung, Fetal Lung			LARGE	LARGE
rs5754682	1	rs738942	T	C	Lung, Fetal Lung			LARGE	LARGE
rs5754698	0.8	rs110689	C	T	Lung, Fetal Lung			LARGE	LARGE
rs5754698	0.97	rs2227023	T	C	Fetal Lung			LARGE	LARGE
rs5754698	0.8	rs238863	C	T	Fetal Lung			LARGE	LARGE
rs5754698	0.89	rs419898	G	A			Fetal Lung	LARGE	LARGE
rs5754698	0.8	rs481698	T	C	Lung, Fetal Lung			LARGE	LARGE
rs5754698	0.98	rs4821187	T	C	Lung, Fetal Lung			LARGE	LARGE
rs5754698	0.8	rs493192	C	T	Lung, Fetal Lung			LARGE	LARGE
rs5754698	0.98	rs5749674	G	T	Lung			LARGE	LARGE
rs5754698	1	rs5754682	C	T			Fetal Lung	LARGE	LARGE
rs5754698	0.86	rs738950	T	C	Lung			LARGE	LARGE
rs5999109	0.81	rs28374	T	C	Fetal Lung			LARGE	LARGE
rs5999109	0.86	rs2899213	C	T	Fetal Lung			LARGE	LARGE
rs5999109	0.81	rs379239	C	G	Lung, Fetal Lung			LARGE	LARGE
rs5999109	0.81	rs419898	G	A	Lung, Fetal Lung			LARGE	LARGE
rs5999109	0.81	rs444993	T	C	Fetal Lung			LARGE	LARGE
rs5999109	0.83	rs447336	T	G	Fetal Lung			LARGE	LARGE
rs5999109	0.81	rs454398	A	C	Lung			LARGE	LARGE
rs5999109	0.81	rs496956	C	G	Lung, Fetal Lung			LARGE	LARGE
rs5999109	0.85	rs5749668	C	T	Fetal Lung			LARGE	LARGE
rs5999109	0.83	rs5754682	C	T	Fetal Lung			LARGE	LARGE
rs5999109	0.83	rs738942	T	C	Lung, Fetal Lung			LARGE	LARGE
rs62191814	0.99	rs62191795	G	A		Lung		RP4-734C18.1	LOC339593
rs62191815	1	rs62191795	G	A		Lung		RP4-734C18.1	LOC339593
rs62191816	1	rs62191795	G	A		Lung		RP4-734C18.1	LOC339593
rs62191817	0.99	rs62191795	G	A		Lung		RP4-734C18.1	LOC339593
rs62191818	1	rs62191795	G	A		Lung		RP4-734C18.1	LOC339593
rs62191819	0.97	rs62191795	G	A		Lung		RP4-734C18.1	LOC339593
rs62191820	1	rs62191795	G	A		Lung		RP4-734C18.1	LOC339593
rs62191821	1	rs62191795	G	A		Lung		RP4-734C18.1	LOC339593
rs62191822	1	rs62191795	G	A		Lung		RP4-734C18.1	LOC339593
rs62403725	0.89	rs62402160	G	A		Lung, Fetal Lung		PXT1	PXT1
rs62403725	0.89	rs62402161	A	T	Lung			PXT1	PXT1
rs62403725	0.89	rs62402179	G	A	Lung			PXT1	PXT1
rs62403725	0.89	rs62402185	C	T	Lung			KCTD20	KCTD20
rs62403725	0.89	rs62402186	G	A	Lung			KCTD20	KCTD20
rs62403725	0.83	rs62402187	C	T	Lung			KCTD20	KCTD20
rs62403725	0.89	rs62402188	A	G	Fetal Lung			KCTD20	KCTD20
rs62403725	0.89	rs62402190	T	G	Fetal Lung			KCTD20	KCTD20
rs62403725	0.83	rs62403723	C	T	Lung			ETV7	ETV7
rs62403725	1	rs62403726	T	A	Lung			RP1-50J22.4	ETV7
rs62403725	0.84	rs80105889	A	G	Lung	Fetal Lung		PXT1	PXT1
rs722659	0.81	rs13056817	C	T	Fetal Lung			LARGE	LARGE
rs722659	0.86	rs201058443	AG	A	Fetal Lung			LARGE	LARGE
rs722659	0.99	rs28374	T	C	Fetal Lung			LARGE	LARGE
rs722659	0.96	rs2899213	C	T	Fetal Lung			LARGE	LARGE
rs722659	0.99	rs379239	C	G	Lung, Fetal Lung			LARGE	LARGE
rs722659	0.82	rs412701	T	C	Lung, Fetal Lung			LARGE	LARGE
rs722659	0.92	rs415551	T	G	Lung, Fetal Lung			LARGE	LARGE
rs722659	0.99	rs419898	G	A	Lung, Fetal Lung			LARGE	LARGE
rs722659	0.89	rs419898	G	A			Fetal Lung	LARGE	LARGE
rs722659	0.99	rs444993	T	C	Fetal Lung			LARGE	LARGE
rs722659	1	rs447336	T	G	Fetal Lung			LARGE	LARGE
rs722659	0.99	rs454398	A	C	Lung			LARGE	LARGE
rs722659	0.99	rs496956	C	G	Lung, Fetal Lung			LARGE	LARGE
rs722659	0.97	rs5749668	C	T	Fetal Lung			LARGE	LARGE
rs722659	1	rs5754682	C	T	Fetal Lung			LARGE	LARGE
rs722659	1	rs5754682	C	T			Fetal Lung	LARGE	LARGE
rs722659	0.83	rs5999109	A	G	Lung, Fetal Lung			LARGE	LARGE
rs722659	1	rs738942	T	C	Lung, Fetal Lung			LARGE	LARGE
rs73090538	1	rs62191795	G	A		Lung		RP4-734C18.1	LOC339593
rs738942	0.81	rs13056817	C	T	Fetal Lung			LARGE	LARGE
rs738942	0.86	rs201058443	AG	A	Fetal Lung			LARGE	LARGE
rs738942	0.99	rs28374	T	C	Fetal Lung			LARGE	LARGE
rs738942	0.96	rs2899213	C	T	Fetal Lung			LARGE	LARGE
rs738942	0.99	rs379239	C	G	Lung, Fetal Lung			LARGE	LARGE
rs738942	0.82	rs412701	T	C	Lung, Fetal Lung			LARGE	LARGE
rs738942	0.92	rs415551	T	G	Lung, Fetal Lung			LARGE	LARGE
rs738942	0.99	rs419898	G	A	Lung, Fetal Lung			LARGE	LARGE
rs738942	0.89	rs419898	G	A			Fetal Lung	LARGE	LARGE
rs738942	0.99	rs444993	T	C	Fetal Lung			LARGE	LARGE
rs738942	1	rs447336	T	G	Fetal Lung			LARGE	LARGE
rs738942	0.99	rs454398	A	C	Lung			LARGE	LARGE
rs738942	0.99	rs496956	C	G	Lung, Fetal Lung			LARGE	LARGE
rs738942	0.97	rs5749668	C	T	Fetal Lung			LARGE	LARGE
rs738942	1	rs5754682	C	T	Fetal Lung			LARGE	LARGE
rs738942	1	rs5754682	C	T			Fetal Lung	LARGE	LARGE
rs738942	0.83	rs5999109	A	G	Lung, Fetal Lung			LARGE	LARGE
rs738950	0.84	rs110689	C	T	Lung, Fetal Lung			LARGE	LARGE
rs738950	0.9	rs2227023	T	C	Fetal Lung			LARGE	LARGE
rs738950	0.84	rs238863	C	T	Fetal Lung			LARGE	LARGE
rs738950	0.89	rs419898	G	A			Fetal Lung	LARGE	LARGE
rs738950	0.84	rs481698	T	C	Lung, Fetal Lung			LARGE	LARGE
rs738950	0.89	rs4821187	T	C	Lung, Fetal Lung			LARGE	LARGE
rs738950	0.84	rs493192	C	T	Lung, Fetal Lung			LARGE	LARGE
rs738950	0.89	rs5749674	G	T	Lung			LARGE	LARGE
rs738950	1	rs5754682	C	T			Fetal Lung	LARGE	LARGE
rs8070966	0.93	rs4795467	C	T	Lung, Fetal Lung			FAM222B	ERAL1
rs867124	0.81	rs13056817	C	T	Fetal Lung			LARGE	LARGE
rs867124	0.86	rs201058443	AG	A	Fetal Lung			LARGE	LARGE
rs867124	0.99	rs28374	T	C	Fetal Lung			LARGE	LARGE
rs867124	0.96	rs2899213	C	T	Fetal Lung			LARGE	LARGE
rs867124	0.99	rs379239	C	G	Lung, Fetal Lung			LARGE	LARGE
rs867124	0.82	rs412701	T	C	Lung, Fetal Lung			LARGE	LARGE
rs867124	0.92	rs415551	T	G	Lung, Fetal Lung			LARGE	LARGE
rs867124	0.99	rs419898	G	A	Lung, Fetal Lung			LARGE	LARGE
rs867124	0.89	rs419898	G	A			Fetal Lung	LARGE	LARGE
rs867124	0.99	rs444993	T	C	Fetal Lung			LARGE	LARGE
rs867124	1	rs447336	T	G	Fetal Lung			LARGE	LARGE
rs867124	0.99	rs454398	A	C	Lung			LARGE	LARGE
rs867124	0.99	rs496956	C	G	Lung, Fetal Lung			LARGE	LARGE
rs867124	0.97	rs5749668	C	T	Fetal Lung			LARGE	LARGE
rs867124	1	rs5754682	C	T	Fetal Lung			LARGE	LARGE
rs867124	1	rs5754682	C	T			Fetal Lung	LARGE	LARGE
rs867124	0.83	rs5999109	A	G	Lung, Fetal Lung			LARGE	LARGE
rs867124	1	rs738942	T	C	Lung, Fetal Lung			LARGE	LARGE
rs967972	1	rs62191795	G	A		Lung		RP4-734C18.1	LOC339593
rs968726	0.98	rs10853129	G	A	Lung			MIR451B	MIR4732
rs971633	1	rs62191795	G	A		Lung		RP4-734C18.1	LOC339593
rs9892502	0.9	rs113044547	C	T	Lung			FAM222B	C17orf63
rs9892502	0.93	rs11652272	C	G	Lung, Fetal Lung			FAM222B	C17orf63
rs9892502	0.94	rs11657141	A	C	Lung, Fetal Lung			FAM222B	C17orf63
rs9892502	0.92	rs11658884	G	A	Lung			FAM222B	C17orf63
rs9892502	0.9	rs12453504	C	A	Lung			FAM222B	C17orf63
rs9892502	0.94	rs12943388	G	A	Lung, Fetal Lung			FAM222B	C17orf63
rs9892502	0.9	rs12948575	G	A	Lung			FAM222B	C17orf63
rs9892502	0.92	rs12951232	G	C	Lung			FAM222B	C17orf63
rs9892502	0.93	rs2043032	A	G	Lung, Fetal Lung			FAM222B	C17orf63
rs9892502	0.95	rs2046759	T	C		Lung, Fetal Lung		FAM222B	C17orf63
rs9892502	0.94	rs34644886	T	C	Lung, Fetal Lung			FAM222B	C17orf63
rs9892502	0.9	rs4262997	A	G	Lung			FAM222B	C17orf63
rs9892502	0.92	rs4794838	T	C	Lung			FAM222B	C17orf63
rs9892502	0.89	rs4794839	G	A	Lung			FAM222B	C17orf63
rs9892502	0.89	rs4795462	C	G,T	Lung			FAM222B	C17orf63
rs9892502	0.95	rs66588554	A	G	Lung			FAM222B	C17orf63
rs9892502	0.96	rs9890212	G	C		Lung, Fetal Lung		FAM222B	C17orf63
rs9892502	0.95	rs9894335	C	A	Fetal Lung	Lung		FAM222B	C17orf63
rs9892502	0.95	rs9895443	G	A		Lung, Fetal Lung		ERAL1	ERAL1
rs9892502	0.95	rs9902953	C	A		Lung, Fetal Lung		FAM222B	C17orf63
rs9892502	0.83	rs9909979	A	C	Fetal Lung			FAM222B	C17orf63
rs9892502	0.92	rs9913801	G	A	Lung			FAM222B	C17orf63
rs9892502	0.95	rs9914988	G	A		Lung, Fetal Lung		ERAL1	ERAL1
rs9892502	0.92	rs9915673	G	C	Lung			FAM222B	C17orf63
rs9892502	0.95	rs9916866	C	G		Lung, Fetal Lung		ERAL1	ERAL1

## Sheet: Table S1-B
Table S1-B. Epigenetic signals and DNaseⅠ Hypersensitivity enrichment in lung and fetal lung tissue among candidate SNPs in COPD patiensts
SNP	r2	LD SNP	ref	alt	Enhancer histon marks	Promoter histone marks	DNAse	GENCODE_name	RefSeq_name
rs10076316	0.99	rs169251	C	T		Lung		UBE2QL1	UBE2QL1
rs10076321	0.99	rs169251	C	T		Lung		UBE2QL1	UBE2QL1
rs10117135	0.95	rs2417657	A	T	Fetal Lung			TMEM38B	TMEM38B
rs10117135	0.95	rs4742973	T	A	Fetal Lung			TMEM38B	TMEM38B
rs10124171	0.95	rs2417657	A	T	Fetal Lung			TMEM38B	TMEM38B
rs10124171	0.95	rs4742973	T	A	Fetal Lung			TMEM38B	TMEM38B
rs10733556	0.95	rs2417657	A	T	Fetal Lung			TMEM38B	TMEM38B
rs10733556	0.95	rs4742973	T	A	Fetal Lung			TMEM38B	TMEM38B
rs10733557	0.95	rs2417657	A	T	Fetal Lung			TMEM38B	TMEM38B
rs10733557	0.95	rs4742973	T	A	Fetal Lung			TMEM38B	TMEM38B
rs10739216	0.95	rs2417657	A	T	Fetal Lung			TMEM38B	TMEM38B
rs10739216	0.95	rs4742973	T	A	Fetal Lung			TMEM38B	TMEM38B
rs11698182	1	rs62191795	G	A		Lung		RP4-734C18.1	LOC339593
rs12764780	0.95	rs12761995	A	C	Lung			RP11-275N1.1	C10orf114
rs12764780	0.95	rs35097657	A	G		Lung		RP11-275N1.1	C10orf114
rs12764780	0.96	rs985519	G	A	Lung, Fetal Lung			RP11-275N1.1	C10orf114
rs12764780	0.85	rs985520	A	G	Lung, Fetal Lung			RP11-275N1.1	C10orf114
rs12769344	0.85	rs12761995	A	C	Lung			RP11-275N1.1	C10orf114
rs12769344	0.84	rs12775112	C	T	Lung			Y_RNA	C10orf114
rs12769344	0.8	rs12776518	G	A				Y_RNA	C10orf114
rs12769344	0.85	rs35097657	A	G		Lung		RP11-275N1.1	C10orf114
rs12769344	0.84	rs71491182	C	T	Fetal Lung			Y_RNA	C10orf114
rs12769344	0.84	rs985519	G	A	Lung, Fetal Lung			RP11-275N1.1	C10orf114
rs12775103	0.85	rs12761995	A	C	Lung			RP11-275N1.1	C10orf114
rs12775103	0.84	rs12775112	C	T	Lung			Y_RNA	C10orf114
rs12775103	0.8	rs12776518	G	A				Y_RNA	C10orf114
rs12775103	0.85	rs35097657	A	G		Lung		RP11-275N1.1	C10orf114
rs12775103	0.84	rs71491182	C	T	Fetal Lung			Y_RNA	C10orf114
rs12775103	0.84	rs985519	G	A	Lung, Fetal Lung			RP11-275N1.1	C10orf114
rs12780653	0.99	rs12761995	A	C	Lung			RP11-275N1.1	C10orf114
rs12780653	0.99	rs35097657	A	G		Lung		RP11-275N1.1	C10orf114
rs12780653	1	rs985519	G	A	Lung, Fetal Lung			RP11-275N1.1	C10orf114
rs12780653	0.88	rs985520	A	G	Lung, Fetal Lung			RP11-275N1.1	C10orf114
rs12782732	0.99	rs12761995	A	C	Lung			RP11-275N1.1	C10orf114
rs12782732	0.99	rs35097657	A	G		Lung		RP11-275N1.1	C10orf114
rs12782732	1	rs985519	G	A	Lung, Fetal Lung			RP11-275N1.1	C10orf114
rs12782732	0.88	rs985520	A	G	Lung, Fetal Lung			RP11-275N1.1	C10orf114
rs12783571	0.99	rs12761995	A	C	Lung			RP11-275N1.1	C10orf114
rs12783571	0.99	rs35097657	A	G		Lung		RP11-275N1.1	C10orf114
rs12783571	1	rs985519	G	A	Lung, Fetal Lung			RP11-275N1.1	C10orf114
rs12783571	0.88	rs985520	A	G	Lung, Fetal Lung			RP11-275N1.1	C10orf114
rs13056817	0.8	rs28374	T	C	Fetal Lung			LARGE	LARGE
rs13056817	0.8	rs379239	C	G	Lung, Fetal Lung			LARGE	LARGE
rs13056817	0.8	rs419898	G	A	Lung, Fetal Lung			LARGE	LARGE
rs13056817	0.8	rs444993	T	C	Fetal Lung			LARGE	LARGE
rs13056817	0.81	rs447336	T	G	Fetal Lung			LARGE	LARGE
rs13056817	0.8	rs454398	A	C	Lung			LARGE	LARGE
rs13056817	0.8	rs496956	C	G	Lung, Fetal Lung			LARGE	LARGE
rs13056817	0.81	rs5754682	C	T	Fetal Lung			LARGE	LARGE
rs13056817	0.81	rs738942	T	C	Lung, Fetal Lung			LARGE	LARGE
rs1416903	0.99	rs12761995	A	C	Lung			RP11-275N1.1	C10orf114
rs1416903	0.99	rs35097657	A	G		Lung		RP11-275N1.1	C10orf114
rs1416903	1	rs985519	G	A	Lung, Fetal Lung			RP11-275N1.1	C10orf114
rs1416903	0.88	rs985520	A	G	Lung, Fetal Lung			RP11-275N1.1	C10orf114
rs16950278	0.89	rs117685043	G	A				RP11-74A12.2	SOX21
rs16992361	1	rs62191795	G	A		Lung		RP4-734C18.1	LOC339593
rs16992364	1	rs62191795	G	A		Lung		RP4-734C18.1	LOC339593
rs1987248	0.95	rs2417657	A	T	Fetal Lung			TMEM38B	TMEM38B
rs1987248	0.95	rs4742973	T	A	Fetal Lung			TMEM38B	TMEM38B
rs2018743	0.81	rs13056817	C	T	Fetal Lung			LARGE	LARGE
rs2018743	0.86	rs201058443	AG	A	Fetal Lung			LARGE	LARGE
rs2018743	0.99	rs28374	T	C	Fetal Lung			LARGE	LARGE
rs2018743	0.96	rs2899213	C	T	Fetal Lung			LARGE	LARGE
rs2018743	0.99	rs379239	C	G	Lung, Fetal Lung			LARGE	LARGE
rs2018743	0.82	rs412701	T	C	Lung, Fetal Lung			LARGE	LARGE
rs2018743	0.92	rs415551	T	G	Lung, Fetal Lung			LARGE	LARGE
rs2018743	0.99	rs419898	G	A	Lung, Fetal Lung		Fetal Lung	LARGE	LARGE
rs2018743	0.99	rs444993	T	C	Fetal Lung			LARGE	LARGE
rs2018743	1	rs447336	T	G	Fetal Lung			LARGE	LARGE
rs2018743	0.99	rs454398	A	C	Lung			LARGE	LARGE
rs2018743	0.99	rs496956	C	G	Lung, Fetal Lung			LARGE	LARGE
rs2018743	0.97	rs5749668	C	T	Fetal Lung			LARGE	LARGE
rs2018743	1	rs5754682	C	T	Fetal Lung		Fetal Lung	LARGE	LARGE
rs2018743	0.83	rs5999109	A	G	Lung, Fetal Lung			LARGE	LARGE
rs2018743	1	rs738942	T	C	Lung, Fetal Lung			LARGE	LARGE
rs2227023	0.81	rs110689	C	T	Lung, Fetal Lung			LARGE	LARGE
rs2227023	0.81	rs238863	C	T	Fetal Lung			LARGE	LARGE
rs2227023	0.81	rs481698	T	C	Lung, Fetal Lung		Fetal Lung	LARGE	LARGE
rs2227023	0.99	rs4821187	T	C	Lung, Fetal Lung			LARGE	LARGE
rs2227023	0.81	rs493192	C	T	Lung, Fetal Lung			LARGE	LARGE
rs2227023	0.99	rs5749674	G	T	Lung			LARGE	LARGE
rs2227023	1	rs5754682	C	T			Fetal Lung	LARGE	LARGE
rs2227023	0.9	rs738950	T	C	Lung			LARGE	LARGE
rs2242345	0.9	rs113044547	C	T	Lung			FAM222B	C17orf63
rs2242345	0.93	rs11652272	C	G	Lung, Fetal Lung			FAM222B	C17orf63
rs2242345	0.94	rs11657141	A	C	Lung, Fetal Lung			FAM222B	C17orf63
rs2242345	0.92	rs11658884	G	A	Lung			FAM222B	C17orf63
rs2242345	0.9	rs12453504	C	A	Lung			FAM222B	C17orf63
rs2242345	0.94	rs12943388	G	A	Lung, Fetal Lung			FAM222B	C17orf63
rs2242345	0.9	rs12948575	G	A	Lung			FAM222B	C17orf63
rs2242345	0.92	rs12951232	G	C	Lung			FAM222B	C17orf63
rs2242345	0.93	rs2043032	A	G	Lung, Fetal Lung			FAM222B	C17orf63
rs2242345	0.95	rs2046759	T	C		Lung, Fetal Lung		FAM222B	C17orf63
rs2242345	0.94	rs34644886	T	C	Lung, Fetal Lung			FAM222B	C17orf63
rs2242345	0.9	rs4262997	A	G	Lung			FAM222B	C17orf63
rs2242345	0.92	rs4794838	T	C	Lung			FAM222B	C17orf63
rs2242345	0.89	rs4794839	G	A	Lung			FAM222B	C17orf63
rs2242345	0.89	rs4795462	C	G,T	Lung			FAM222B	C17orf63
rs2242345	0.95	rs66588554	A	G	Lung			FAM222B	C17orf63
rs2242345	0.96	rs9890212	G	C		Lung, Fetal Lung		FAM222B	C17orf63
rs2242345	0.95	rs9894335	C	A	Fetal Lung	Lung		FAM222B	C17orf63
rs2242345	0.95	rs9895443	G	A		Lung, Fetal Lung		ERAL1	ERAL1
rs2242345	0.95	rs9902953	C	A		Lung, Fetal Lung		FAM222B	C17orf63
rs2242345	0.83	rs9909979	A	C	Fetal Lung			FAM222B	C17orf63
rs2242345	0.92	rs9913801	G	A	Lung			FAM222B	C17orf63
rs2242345	0.95	rs9914988	G	A		Lung, Fetal Lung		ERAL1	ERAL1
rs2242345	0.92	rs9915673	G	C	Lung			FAM222B	C17orf63
rs2242345	0.95	rs9916866	C	G		Lung, Fetal Lung		ERAL1	ERAL1
rs2413200	0.8	rs28374	T	C	Fetal Lung			LARGE	LARGE
rs2413200	0.8	rs379239	C	G	Lung, Fetal Lung			LARGE	LARGE
rs2413200	0.8	rs419898	G	A	Lung, Fetal Lung			LARGE	LARGE
rs2413200	0.8	rs444993	T	C	Fetal Lung			LARGE	LARGE
rs2413200	0.81	rs447336	T	G	Fetal Lung			LARGE	LARGE
rs2413200	0.8	rs454398	A	C	Lung			LARGE	LARGE
rs2413200	0.8	rs496956	C	G	Lung, Fetal Lung			LARGE	LARGE
rs2413200	0.81	rs5754682	C	T	Fetal Lung			LARGE	LARGE
rs2413200	0.81	rs738942	T	C	Lung, Fetal Lung			LARGE	LARGE
rs2413201	0.84	rs201058443	AG	A	Fetal Lung			LARGE	LARGE
rs2413201	0.96	rs28374	T	C	Fetal Lung			LARGE	LARGE
rs2413201	0.93	rs2899213	C	T	Fetal Lung			LARGE	LARGE
rs2413201	0.96	rs379239	C	G	Lung, Fetal Lung			LARGE	LARGE
rs2413201	0.89	rs415551	T	G	Lung, Fetal Lung			LARGE	LARGE
rs2413201	0.96	rs419898	G	A	Lung, Fetal Lung		Fetal Lung	LARGE	LARGE
rs2413201	0.96	rs444993	T	C	Fetal Lung			LARGE	LARGE
rs2413201	0.97	rs447336	T	G	Fetal Lung			LARGE	LARGE
rs2413201	0.96	rs454398	A	C	Lung			LARGE	LARGE
rs2413201	0.96	rs496956	C	G	Lung, Fetal Lung			LARGE	LARGE
rs2413201	0.94	rs5749668	C	T	Fetal Lung			LARGE	LARGE
rs2413201	0.97	rs5754682	C	T	Fetal Lung		Fetal Lung	LARGE	LARGE
rs2413201	1	rs5754682	C	T				LARGE	LARGE
rs2413201	0.8	rs5999109	A	G	Lung, Fetal Lung			LARGE	LARGE
rs2413201	0.97	rs738942	T	C	Lung, Fetal Lung			LARGE	LARGE
rs2417661	0.88	rs10739217	T	A	Fetal Lung			RP11-6F6.1	TMEM38B
rs2417662	0.94	rs2417657	A	T	Fetal Lung			TMEM38B	TMEM38B
rs2417662	0.94	rs4742973	T	A	Fetal Lung			TMEM38B	TMEM38B
rs2874255	0.82	rs11652272	C	G	Lung, Fetal Lung			FAM222B	C17orf63
rs2874255	0.83	rs11657141	A	C	Lung, Fetal Lung			FAM222B	C17orf63
rs2874255	0.81	rs11658884	G	A	Lung			FAM222B	C17orf63
rs2874255	0.83	rs12943388	G	A	Lung, Fetal Lung			FAM222B	C17orf63
rs2874255	0.81	rs12951232	G	C	Lung			FAM222B	C17orf63
rs2874255	0.82	rs2043032	A	G	Lung, Fetal Lung			FAM222B	C17orf63
rs2874255	0.84	rs2046759	T	C		Lung, Fetal Lung		FAM222B	C17orf63
rs2874255	0.83	rs34644886	T	C	Lung, Fetal Lung			FAM222B	C17orf63
rs2874255	0.81	rs4794838	T	C	Lung			FAM222B	C17orf63
rs2874255	0.84	rs66588554	A	G	Lung			FAM222B	C17orf63
rs2874255	0.85	rs9890212	G	C		Lung, Fetal Lung		FAM222B	C17orf63
rs2874255	0.84	rs9894335	C	A	Fetal Lung	Lung		FAM222B	C17orf63
rs2874255	0.82	rs9895443	G	A		Lung, Fetal Lung		ERAL1	ERAL1
rs2874255	0.84	rs9902953	C	A		Lung, Fetal Lung		FAM222B	C17orf63
rs2874255	0.81	rs9913801	G	A	Lung			FAM222B	C17orf63
rs2874255	0.82	rs9914988	G	A		Lung, Fetal Lung		ERAL1	ERAL1
rs2874255	0.81	rs9915673	G	C	Lung			FAM222B	C17orf63
rs2874255	0.82	rs9916866	C	G		Lung, Fetal Lung		ERAL1	ERAL1
rs2899213	0.85	rs201058443	AG	A	Fetal Lung			LARGE	LARGE
rs2899213	0.94	rs28374	T	C	Fetal Lung			LARGE	LARGE
rs2899213	0.94	rs379239	C	G	Lung, Fetal Lung			LARGE	LARGE
rs2899213	0.88	rs415551	T	G	Lung, Fetal Lung			LARGE	LARGE
rs2899213	0.94	rs419898	G	A	Lung, Fetal Lung			LARGE	LARGE
rs2899213	0.89	rs419898	G	A			Fetal Lung	LARGE	LARGE
rs2899213	0.94	rs444993	T	C	Fetal Lung			LARGE	LARGE
rs2899213	0.96	rs447336	T	G	Fetal Lung			LARGE	LARGE
rs2899213	0.94	rs454398	A	C	Lung			LARGE	LARGE
rs2899213	0.94	rs496956	C	G	Lung, Fetal Lung			LARGE	LARGE
rs2899213	0.99	rs5749668	C	T	Fetal Lung			LARGE	LARGE
rs2899213	0.96	rs5754682	C	T	Fetal Lung			LARGE	LARGE
rs2899213	1	rs5754682	C	T			Fetal Lung	LARGE	LARGE
rs2899213	0.86	rs5999109	A	G	Lung, Fetal Lung			LARGE	LARGE
rs2899213	0.96	rs738942	T	C	Lung, Fetal Lung			LARGE	LARGE
rs35097657	0.98	rs12761995	A	C	Lung			RP11-275N1.1	C10orf114
rs35097657	0.99	rs985519	G	A	Lung, Fetal Lung			RP11-275N1.1	C10orf114
rs35097657	0.87	rs985520	A	G	Lung, Fetal Lung			RP11-275N1.1	C10orf114
rs35156049	0.98	rs12761995	A	C	Lung			RP11-275N1.1	C10orf114
rs35156049	1	rs35097657	A	G		Lung		RP11-275N1.1	C10orf114
rs35156049	0.99	rs985519	G	A	Lung, Fetal Lung			RP11-275N1.1	C10orf114
rs35156049	0.87	rs985520	A	G	Lung, Fetal Lung			RP11-275N1.1	C10orf114
rs379239	0.8	rs13056817	C	T	Fetal Lung			LARGE	LARGE
rs379239	0.85	rs201058443	AG	A	Fetal Lung			LARGE	LARGE
rs379239	1	rs28374	T	C	Fetal Lung			LARGE	LARGE
rs379239	0.94	rs2899213	C	T	Fetal Lung			LARGE	LARGE
rs379239	0.83	rs412701	T	C	Lung, Fetal Lung			LARGE	LARGE
rs379239	0.93	rs415551	T	G	Lung, Fetal Lung			LARGE	LARGE
rs379239	1	rs419898	G	A	Lung, Fetal Lung			LARGE	LARGE
rs379239	1	rs419898	G	A			Fetal Lung	LARGE	LARGE
rs379239	1	rs444993	T	C	Fetal Lung			LARGE	LARGE
rs379239	0.99	rs447336	T	G	Fetal Lung			LARGE	LARGE
rs379239	1	rs454398	A	C	Lung			LARGE	LARGE
rs379239	1	rs496956	C	G	Lung, Fetal Lung			LARGE	LARGE
rs379239	0.96	rs5749668	C	T	Fetal Lung			LARGE	LARGE
rs379239	0.99	rs5754682	C	T	Fetal Lung			LARGE	LARGE
rs379239	0.89	rs5754682	C	T			Fetal Lung	LARGE	LARGE
rs379239	0.81	rs5999109	A	G	Lung, Fetal Lung			LARGE	LARGE
rs379239	0.99	rs738942	T	C	Lung, Fetal Lung			LARGE	LARGE
rs412701	0.83	rs28374	T	C	Fetal Lung			LARGE	LARGE
rs412701	0.83	rs379239	C	G	Lung, Fetal Lung			LARGE	LARGE
rs412701	0.83	rs419898	G	A	Lung, Fetal Lung			LARGE	LARGE
rs412701	0.83	rs444993	T	C	Fetal Lung			LARGE	LARGE
rs412701	0.82	rs447336	T	G	Fetal Lung			LARGE	LARGE
rs412701	0.83	rs454398	A	C	Lung			LARGE	LARGE
rs412701	0.83	rs496956	C	G	Lung, Fetal Lung			LARGE	LARGE
rs412701	0.82	rs5754682	C	T	Fetal Lung			LARGE	LARGE
rs412701	0.82	rs738942	T	C	Lung, Fetal Lung			LARGE	LARGE
rs419898	0.8	rs13056817	C	T	Fetal Lung			LARGE	LARGE
rs419898	0.85	rs201058443	AG	A	Fetal Lung			LARGE	LARGE
rs419898	1	rs28374	T	C	Fetal Lung			LARGE	LARGE
rs419898	0.94	rs2899213	C	T	Fetal Lung			LARGE	LARGE
rs419898	1	rs379239	C	G	Lung, Fetal Lung			LARGE	LARGE
rs419898	0.83	rs412701	T	C	Lung, Fetal Lung			LARGE	LARGE
rs419898	0.93	rs415551	T	G	Lung, Fetal Lung			LARGE	LARGE
rs419898	1	rs444993	T	C	Fetal Lung			LARGE	LARGE
rs419898	0.99	rs447336	T	G	Fetal Lung			LARGE	LARGE
rs419898	1	rs454398	A	C	Lung			LARGE	LARGE
rs419898	1	rs496956	C	G	Lung, Fetal Lung			LARGE	LARGE
rs419898	0.96	rs5749668	C	T	Fetal Lung			LARGE	LARGE
rs419898	0.99	rs5754682	C	T	Fetal Lung			LARGE	LARGE
rs419898	0.89	rs5754682	C	T			Fetal Lung	LARGE	LARGE
rs419898	0.81	rs5999109	A	G	Lung, Fetal Lung			LARGE	LARGE
rs419898	0.99	rs738942	T	C	Lung, Fetal Lung			LARGE	LARGE
rs444993	0.8	rs13056817	C	T	Fetal Lung			LARGE	LARGE
rs444993	0.85	rs201058443	AG	A	Fetal Lung			LARGE	LARGE
rs444993	1	rs28374	T	C	Fetal Lung			LARGE	LARGE
rs444993	0.94	rs2899213	C	T	Fetal Lung			LARGE	LARGE
rs444993	1	rs379239	C	G	Lung, Fetal Lung			LARGE	LARGE
rs444993	0.83	rs412701	T	C	Lung, Fetal Lung			LARGE	LARGE
rs444993	0.93	rs415551	T	G	Lung, Fetal Lung			LARGE	LARGE
rs444993	1	rs419898	G	A	Lung, Fetal Lung			LARGE	LARGE
rs444993	1	rs419898	G	A			Fetal Lung	LARGE	LARGE
rs444993	0.99	rs447336	T	G	Fetal Lung			LARGE	LARGE
rs444993	1	rs454398	A	C	Lung			LARGE	LARGE
rs444993	1	rs496956	C	G	Lung, Fetal Lung			LARGE	LARGE
rs444993	0.96	rs5749668	C	T	Fetal Lung			LARGE	LARGE
rs444993	0.99	rs5754682	C	T	Fetal Lung			LARGE	LARGE
rs444993	0.89	rs5754682	C	T			Fetal Lung	LARGE	LARGE
rs444993	0.81	rs5999109	A	G	Lung, Fetal Lung			LARGE	LARGE
rs444993	0.99	rs738942	T	C	Lung, Fetal Lung			LARGE	LARGE
rs447336	0.81	rs13056817	C	T	Fetal Lung			LARGE	LARGE
rs447336	0.86	rs201058443	AG	A	Fetal Lung			LARGE	LARGE
rs447336	0.99	rs28374	T	C	Fetal Lung			LARGE	LARGE
rs447336	0.96	rs2899213	C	T	Fetal Lung			LARGE	LARGE
rs447336	0.99	rs379239	C	G	Lung, Fetal Lung			LARGE	LARGE
rs447336	0.82	rs412701	T	C	Lung, Fetal Lung			LARGE	LARGE
rs447336	0.92	rs415551	T	G	Lung, Fetal Lung			LARGE	LARGE
rs447336	0.99	rs419898	G	A	Lung, Fetal Lung			LARGE	LARGE
rs447336	1	rs419898	G	A			Fetal Lung	LARGE	LARGE
rs447336	0.99	rs444993	T	C	Fetal Lung			LARGE	LARGE
rs447336	0.99	rs454398	A	C	Lung			LARGE	LARGE
rs447336	0.99	rs496956	C	G	Lung, Fetal Lung			LARGE	LARGE
rs447336	0.97	rs5749668	C	T	Fetal Lung			LARGE	LARGE
rs447336	1	rs5754682	C	T	Fetal Lung			LARGE	LARGE
rs447336	0.89	rs5754682	C	T			Fetal Lung	LARGE	LARGE
rs447336	0.83	rs5999109	A	G	Lung, Fetal Lung			LARGE	LARGE
rs447336	1	rs738942	T	C	Lung, Fetal Lung			LARGE	LARGE
rs4507827	1	rs2417657	A	T	Fetal Lung			TMEM38B	TMEM38B
rs4507827	1	rs4742973	T	A	Fetal Lung			TMEM38B	TMEM38B
rs454398	0.8	rs13056817	C	T	Fetal Lung			LARGE	LARGE
rs454398	0.85	rs201058443	AG	A	Fetal Lung			LARGE	LARGE
rs454398	1	rs28374	T	C	Fetal Lung			LARGE	LARGE
rs454398	0.94	rs2899213	C	T	Fetal Lung			LARGE	LARGE
rs454398	1	rs379239	C	G	Lung, Fetal Lung			LARGE	LARGE
rs454398	0.83	rs412701	T	C	Lung, Fetal Lung			LARGE	LARGE
rs454398	0.93	rs415551	T	G	Lung, Fetal Lung			LARGE	LARGE
rs454398	1	rs419898	G	A	Lung, Fetal Lung			LARGE	LARGE
rs454398	1	rs419898	G	A			Fetal Lung	LARGE	LARGE
rs454398	1	rs444993	T	C	Fetal Lung			LARGE	LARGE
rs454398	0.99	rs447336	T	G	Fetal Lung			LARGE	LARGE
rs454398	1	rs496956	C	G	Lung, Fetal Lung			LARGE	LARGE
rs454398	0.96	rs5749668	C	T	Fetal Lung			LARGE	LARGE
rs454398	0.99	rs5754682	C	T	Fetal Lung			LARGE	LARGE
rs454398	0.89	rs5754682	C	T			Fetal Lung	LARGE	LARGE
rs454398	0.81	rs5999109	A	G	Lung, Fetal Lung			LARGE	LARGE
rs454398	0.99	rs738942	T	C	Lung, Fetal Lung			LARGE	LARGE
rs4742973	1	rs2417657	A	T	Fetal Lung			TMEM38B	TMEM38B
rs4821187	0.82	rs110689	C	T	Lung, Fetal Lung			LARGE	LARGE
rs4821187	0.99	rs2227023	T	C	Fetal Lung			LARGE	LARGE
rs4821187	0.82	rs238863	C	T	Fetal Lung			LARGE	LARGE
rs4821187	0.89	rs419898	G	A			Fetal Lung	LARGE	LARGE
rs4821187	0.82	rs481698	T	C	Lung, Fetal Lung			LARGE	LARGE
rs4821187	0.82	rs493192	C	T	Lung, Fetal Lung			LARGE	LARGE
rs4821187	1	rs5749674	G	T	Lung			LARGE	LARGE
rs4821187	1	rs5754682	C	T			Fetal Lung	LARGE	LARGE
rs4821187	0.89	rs738950	T	C	Lung			LARGE	LARGE
rs5749665	0.81	rs13056817	C	T	Fetal Lung			LARGE	LARGE
rs5749665	0.86	rs201058443	AG	A	Fetal Lung			LARGE	LARGE
rs5749665	0.99	rs28374	T	C	Fetal Lung			LARGE	LARGE
rs5749665	0.96	rs2899213	C	T	Fetal Lung			LARGE	LARGE
rs5749665	0.99	rs379239	C	G	Lung, Fetal Lung			LARGE	LARGE
rs5749665	0.82	rs412701	T	C	Lung, Fetal Lung			LARGE	LARGE
rs5749665	0.92	rs415551	T	G	Lung, Fetal Lung			LARGE	LARGE
rs5749665	0.99	rs419898	G	A	Lung, Fetal Lung			LARGE	LARGE
rs5749665	0.89	rs419898	G	A			Fetal Lung	LARGE	LARGE
rs5749665	0.99	rs444993	T	C	Fetal Lung			LARGE	LARGE
rs5749665	1	rs447336	T	G	Fetal Lung			LARGE	LARGE
rs5749665	0.99	rs454398	A	C	Lung			LARGE	LARGE
rs5749665	0.99	rs496956	C	G	Lung, Fetal Lung			LARGE	LARGE
rs5749665	0.97	rs5749668	C	T	Fetal Lung			LARGE	LARGE
rs5749665	1	rs5754682	C	T	Fetal Lung			LARGE	LARGE
rs5749665	1	rs5754682	C	T			Fetal Lung	LARGE	LARGE
rs5749665	0.83	rs5999109	A	G	Lung, Fetal Lung			LARGE	LARGE
rs5749665	1	rs738942	T	C	Lung, Fetal Lung			LARGE	LARGE
rs5749668	0.84	rs201058443	AG	A	Fetal Lung			LARGE	LARGE
rs5749668	0.96	rs28374	T	C	Fetal Lung			LARGE	LARGE
rs5749668	0.99	rs2899213	C	T	Fetal Lung			LARGE	LARGE
rs5749668	0.96	rs379239	C	G	Lung, Fetal Lung			LARGE	LARGE
rs5749668	0.89	rs415551	T	G	Lung, Fetal Lung			LARGE	LARGE
rs5749668	0.96	rs419898	G	A	Lung, Fetal Lung			LARGE	LARGE
rs5749668	0.89	rs419898	G	A			Fetal Lung	LARGE	LARGE
rs5749668	0.96	rs444993	T	C	Fetal Lung			LARGE	LARGE
rs5749668	0.97	rs447336	T	G	Fetal Lung			LARGE	LARGE
rs5749668	0.96	rs454398	A	C	Lung			LARGE	LARGE
rs5749668	0.96	rs496956	C	G	Lung, Fetal Lung			LARGE	LARGE
rs5749668	0.97	rs5754682	C	T	Fetal Lung			LARGE	LARGE
rs5749668	1	rs5754682	C	T			Fetal Lung	LARGE	LARGE
rs5749668	0.85	rs5999109	A	G	Lung, Fetal Lung			LARGE	LARGE
rs5749668	0.97	rs738942	T	C	Lung, Fetal Lung			LARGE	LARGE
rs5749674	0.82	rs110689	C	T	Lung, Fetal Lung			LARGE	LARGE
rs5749674	0.99	rs2227023	T	C	Fetal Lung			LARGE	LARGE
rs5749674	0.82	rs238863	C	T	Fetal Lung			LARGE	LARGE
rs5749674	0.82	rs481698	T	C	Lung, Fetal Lung			LARGE	LARGE
rs5749674	1	rs4821187	T	C	Lung, Fetal Lung			LARGE	LARGE
rs5749674	0.82	rs493192	C	T	Lung, Fetal Lung			LARGE	LARGE
rs5749674	0.89	rs738950	T	C	Lung			LARGE	LARGE
rs5754676	0.81	rs13056817	C	T	Fetal Lung			LARGE	LARGE
rs5754676	0.86	rs201058443	AG	A	Fetal Lung			LARGE	LARGE
rs5754676	0.99	rs28374	T	C	Fetal Lung			LARGE	LARGE
rs5754676	0.96	rs2899213	C	T	Fetal Lung			LARGE	LARGE
rs5754676	0.99	rs379239	C	G	Lung, Fetal Lung			LARGE	LARGE
rs5754676	0.82	rs412701	T	C	Lung, Fetal Lung			LARGE	LARGE
rs5754676	0.92	rs415551	T	G	Lung, Fetal Lung			LARGE	LARGE
rs5754676	0.99	rs419898	G	A	Lung, Fetal Lung			LARGE	LARGE
rs5754676	0.89	rs419898	G	A			Fetal Lung	LARGE	LARGE
rs5754676	0.99	rs444993	T	C	Fetal Lung			LARGE	LARGE
rs5754676	1	rs447336	T	G	Fetal Lung			LARGE	LARGE
rs5754676	0.99	rs454398	A	C	Lung			LARGE	LARGE
rs5754676	0.99	rs496956	C	G	Lung, Fetal Lung			LARGE	LARGE
rs5754676	0.97	rs5749668	C	T	Fetal Lung			LARGE	LARGE
rs5754676	1	rs5754682	C	T	Fetal Lung			LARGE	LARGE
rs5754676	1	rs5754682	C	T			Fetal Lung	LARGE	LARGE
rs5754676	0.83	rs5999109	A	G	Lung, Fetal Lung			LARGE	LARGE
rs5754676	1	rs738942	T	C	Lung, Fetal Lung			LARGE	LARGE
rs5754679	0.81	rs13056817	C	T	Fetal Lung			LARGE	LARGE
rs5754679	0.86	rs201058443	AG	A	Fetal Lung			LARGE	LARGE
rs5754679	0.99	rs28374	T	C	Fetal Lung			LARGE	LARGE
rs5754679	0.96	rs2899213	C	T	Fetal Lung			LARGE	LARGE
rs5754679	0.99	rs379239	C	G	Lung, Fetal Lung			LARGE	LARGE
rs5754679	0.82	rs412701	T	C	Lung, Fetal Lung			LARGE	LARGE
rs5754679	0.92	rs415551	T	G	Lung, Fetal Lung			LARGE	LARGE
rs5754679	0.99	rs419898	G	A	Lung, Fetal Lung			LARGE	LARGE
rs5754679	0.89	rs419898	G	A			Fetal Lung	LARGE	LARGE
rs5754679	0.99	rs444993	T	C	Fetal Lung			LARGE	LARGE
rs5754679	1	rs447336	T	G	Fetal Lung			LARGE	LARGE
rs5754679	0.99	rs454398	A	C	Lung			LARGE	LARGE
rs5754679	0.99	rs496956	C	G	Lung, Fetal Lung			LARGE	LARGE
rs5754679	0.97	rs5749668	C	T	Fetal Lung			LARGE	LARGE
rs5754679	1	rs5754682	C	T	Fetal Lung			LARGE	LARGE
rs5754679	1	rs5754682	C	T			Fetal Lung	LARGE	LARGE
rs5754679	0.83	rs5999109	A	G	Lung, Fetal Lung			LARGE	LARGE
rs5754679	1	rs738942	T	C	Lung, Fetal Lung			LARGE	LARGE
rs5754682	0.81	rs13056817	C	T	Fetal Lung			LARGE	LARGE
rs5754682	0.86	rs201058443	AG	A	Fetal Lung			LARGE	LARGE
rs5754682	0.99	rs28374	T	C	Fetal Lung			LARGE	LARGE
rs5754682	0.96	rs2899213	C	T	Fetal Lung			LARGE	LARGE
rs5754682	0.99	rs379239	C	G	Lung, Fetal Lung			LARGE	LARGE
rs5754682	0.82	rs412701	T	C	Lung, Fetal Lung			LARGE	LARGE
rs5754682	0.92	rs415551	T	G	Lung, Fetal Lung			LARGE	LARGE
rs5754682	0.99	rs419898	G	A	Lung, Fetal Lung			LARGE	LARGE
rs5754682	0.89	rs419898	G	A			Fetal Lung	LARGE	LARGE
rs5754682	0.99	rs444993	T	C	Fetal Lung			LARGE	LARGE
rs5754682	1	rs447336	T	G	Fetal Lung			LARGE	LARGE
rs5754682	0.99	rs454398	A	C	Lung			LARGE	LARGE
rs5754682	0.99	rs496956	C	G	Lung, Fetal Lung			LARGE	LARGE
rs5754682	0.97	rs5749668	C	T	Fetal Lung			LARGE	LARGE
rs5754682	0.83	rs5999109	A	G	Lung, Fetal Lung			LARGE	LARGE
rs5754682	1	rs738942	T	C	Lung, Fetal Lung			LARGE	LARGE
rs5754698	0.8	rs110689	C	T	Lung, Fetal Lung			LARGE	LARGE
rs5754698	0.97	rs2227023	T	C	Fetal Lung			LARGE	LARGE
rs5754698	0.8	rs238863	C	T	Fetal Lung			LARGE	LARGE
rs5754698	0.89	rs419898	G	A			Fetal Lung	LARGE	LARGE
rs5754698	0.8	rs481698	T	C	Lung, Fetal Lung			LARGE	LARGE
rs5754698	0.98	rs4821187	T	C	Lung, Fetal Lung			LARGE	LARGE
rs5754698	0.8	rs493192	C	T	Lung, Fetal Lung			LARGE	LARGE
rs5754698	0.98	rs5749674	G	T	Lung			LARGE	LARGE
rs5754698	1	rs5754682	C	T			Fetal Lung	LARGE	LARGE
rs5754698	0.86	rs738950	T	C	Lung			LARGE	LARGE
rs5999109	0.81	rs28374	T	C	Fetal Lung			LARGE	LARGE
rs5999109	0.86	rs2899213	C	T	Fetal Lung			LARGE	LARGE
rs5999109	0.81	rs379239	C	G	Lung, Fetal Lung			LARGE	LARGE
rs5999109	0.81	rs419898	G	A	Lung, Fetal Lung			LARGE	LARGE
rs5999109	0.81	rs444993	T	C	Fetal Lung			LARGE	LARGE
rs5999109	0.83	rs447336	T	G	Fetal Lung			LARGE	LARGE
rs5999109	0.81	rs454398	A	C	Lung			LARGE	LARGE
rs5999109	0.81	rs496956	C	G	Lung, Fetal Lung			LARGE	LARGE
rs5999109	0.85	rs5749668	C	T	Fetal Lung			LARGE	LARGE
rs5999109	0.83	rs5754682	C	T	Fetal Lung			LARGE	LARGE
rs5999109	0.83	rs738942	T	C	Lung, Fetal Lung			LARGE	LARGE
rs62191814	0.99	rs62191795	G	A		Lung		RP4-734C18.1	LOC339593
rs62191815	1	rs62191795	G	A		Lung		RP4-734C18.1	LOC339593
rs62191816	1	rs62191795	G	A		Lung		RP4-734C18.1	LOC339593
rs62191817	0.99	rs62191795	G	A		Lung		RP4-734C18.1	LOC339593
rs62191818	1	rs62191795	G	A		Lung		RP4-734C18.1	LOC339593
rs62191819	0.97	rs62191795	G	A		Lung		RP4-734C18.1	LOC339593
rs62191820	1	rs62191795	G	A		Lung		RP4-734C18.1	LOC339593
rs62191821	1	rs62191795	G	A		Lung		RP4-734C18.1	LOC339593
rs62191822	1	rs62191795	G	A		Lung		RP4-734C18.1	LOC339593
rs62403725	0.89	rs62402160	G	A		Lung, Fetal Lung		PXT1	PXT1
rs62403725	0.89	rs62402161	A	T	Lung			PXT1	PXT1
rs62403725	0.89	rs62402179	G	A	Lung			PXT1	PXT1
rs62403725	0.89	rs62402185	C	T	Lung			KCTD20	KCTD20
rs62403725	0.89	rs62402186	G	A	Lung			KCTD20	KCTD20
rs62403725	0.83	rs62402187	C	T	Lung			KCTD20	KCTD20
rs62403725	0.89	rs62402188	A	G	Fetal Lung			KCTD20	KCTD20
rs62403725	0.89	rs62402190	T	G	Fetal Lung			KCTD20	KCTD20
rs62403725	0.83	rs62403723	C	T	Lung			ETV7	ETV7
rs62403725	1	rs62403726	T	A	Lung			RP1-50J22.4	ETV7
rs62403725	0.84	rs80105889	A	G	Lung	Fetal Lung		PXT1	PXT1
rs722659	0.81	rs13056817	C	T	Fetal Lung			LARGE	LARGE
rs722659	0.86	rs201058443	AG	A	Fetal Lung			LARGE	LARGE
rs722659	0.99	rs28374	T	C	Fetal Lung			LARGE	LARGE
rs722659	0.96	rs2899213	C	T	Fetal Lung			LARGE	LARGE
rs722659	0.99	rs379239	C	G	Lung, Fetal Lung			LARGE	LARGE
rs722659	0.82	rs412701	T	C	Lung, Fetal Lung			LARGE	LARGE
rs722659	0.92	rs415551	T	G	Lung, Fetal Lung			LARGE	LARGE
rs722659	0.99	rs419898	G	A	Lung, Fetal Lung			LARGE	LARGE
rs722659	0.89	rs419898	G	A			Fetal Lung	LARGE	LARGE
rs722659	0.99	rs444993	T	C	Fetal Lung			LARGE	LARGE
rs722659	1	rs447336	T	G	Fetal Lung			LARGE	LARGE
rs722659	0.99	rs454398	A	C	Lung			LARGE	LARGE
rs722659	0.99	rs496956	C	G	Lung, Fetal Lung			LARGE	LARGE
rs722659	0.97	rs5749668	C	T	Fetal Lung			LARGE	LARGE
rs722659	1	rs5754682	C	T	Fetal Lung			LARGE	LARGE
rs722659	1	rs5754682	C	T			Fetal Lung	LARGE	LARGE
rs722659	0.83	rs5999109	A	G	Lung, Fetal Lung			LARGE	LARGE
rs722659	1	rs738942	T	C	Lung, Fetal Lung			LARGE	LARGE
rs73090538	1	rs62191795	G	A		Lung		RP4-734C18.1	LOC339593
rs73547640	0.89	rs117685043	G	A				RP11-74A12.2	SOX21
rs738942	0.81	rs13056817	C	T	Fetal Lung			LARGE	LARGE
rs738942	0.86	rs201058443	AG	A	Fetal Lung			LARGE	LARGE
rs738942	0.99	rs28374	T	C	Fetal Lung			LARGE	LARGE
rs738942	0.96	rs2899213	C	T	Fetal Lung			LARGE	LARGE
rs738942	0.99	rs379239	C	G	Lung, Fetal Lung			LARGE	LARGE
rs738942	0.82	rs412701	T	C	Lung, Fetal Lung			LARGE	LARGE
rs738942	0.92	rs415551	T	G	Lung, Fetal Lung			LARGE	LARGE
rs738942	0.99	rs419898	G	A	Lung, Fetal Lung			LARGE	LARGE
rs738942	0.89	rs419898	G	A			Fetal Lung	LARGE	LARGE
rs738942	0.99	rs444993	T	C	Fetal Lung			LARGE	LARGE
rs738942	1	rs447336	T	G	Fetal Lung			LARGE	LARGE
rs738942	0.99	rs454398	A	C	Lung			LARGE	LARGE
rs738942	0.99	rs496956	C	G	Lung, Fetal Lung			LARGE	LARGE
rs738942	0.97	rs5749668	C	T	Fetal Lung			LARGE	LARGE
rs738942	1	rs5754682	C	T	Fetal Lung			LARGE	LARGE
rs738942	1	rs5754682	C	T			Fetal Lung	LARGE	LARGE
rs738942	0.83	rs5999109	A	G	Lung, Fetal Lung			LARGE	LARGE
rs738950	0.84	rs110689	C	T	Lung, Fetal Lung			LARGE	LARGE
rs738950	0.9	rs2227023	T	C	Fetal Lung			LARGE	LARGE
rs738950	0.84	rs238863	C	T	Fetal Lung			LARGE	LARGE
rs738950	0.89	rs419898	G	A			Fetal Lung	LARGE	LARGE
rs738950	0.84	rs481698	T	C	Lung, Fetal Lung			LARGE	LARGE
rs738950	0.89	rs4821187	T	C	Lung, Fetal Lung			LARGE	LARGE
rs738950	0.84	rs493192	C	T	Lung, Fetal Lung			LARGE	LARGE
rs738950	0.89	rs5749674	G	T	Lung			LARGE	LARGE
rs738950	1	rs5754682	C	T			Fetal Lung	LARGE	LARGE
rs8070966	0.93	rs4795467	C	T	Lung, Fetal Lung			FAM222B	ERAL1
rs867124	0.81	rs13056817	C	T	Fetal Lung			LARGE	LARGE
rs867124	0.86	rs201058443	AG	A	Fetal Lung			LARGE	LARGE
rs867124	0.99	rs28374	T	C	Fetal Lung			LARGE	LARGE
rs867124	0.96	rs2899213	C	T	Fetal Lung			LARGE	LARGE
rs867124	0.99	rs379239	C	G	Lung, Fetal Lung			LARGE	LARGE
rs867124	0.82	rs412701	T	C	Lung, Fetal Lung			LARGE	LARGE
rs867124	0.92	rs415551	T	G	Lung, Fetal Lung			LARGE	LARGE
rs867124	0.99	rs419898	G	A	Lung, Fetal Lung			LARGE	LARGE
rs867124	0.89	rs419898	G	A			Fetal Lung	LARGE	LARGE
rs867124	0.99	rs444993	T	C	Fetal Lung			LARGE	LARGE
rs867124	1	rs447336	T	G	Fetal Lung			LARGE	LARGE
rs867124	0.99	rs454398	A	C	Lung			LARGE	LARGE
rs867124	0.99	rs496956	C	G	Lung, Fetal Lung			LARGE	LARGE
rs867124	0.97	rs5749668	C	T	Fetal Lung			LARGE	LARGE
rs867124	1	rs5754682	C	T	Fetal Lung			LARGE	LARGE
rs867124	1	rs5754682	C	T			Fetal Lung	LARGE	LARGE
rs867124	0.83	rs5999109	A	G	Lung, Fetal Lung			LARGE	LARGE
rs867124	1	rs738942	T	C	Lung, Fetal Lung			LARGE	LARGE
rs967972	1	rs62191795	G	A		Lung		RP4-734C18.1	LOC339593
rs968726	0.98	rs10853129	G	A	Lung			MIR451B	MIR4732
rs971633	1	rs62191795	G	A		Lung		RP4-734C18.1	LOC339593
rs9892502	0.9	rs113044547	C	T	Lung			FAM222B	C17orf63
rs9892502	0.93	rs11652272	C	G	Lung, Fetal Lung			FAM222B	C17orf63
rs9892502	0.94	rs11657141	A	C	Lung, Fetal Lung			FAM222B	C17orf63
rs9892502	0.92	rs11658884	G	A	Lung			FAM222B	C17orf63
rs9892502	0.9	rs12453504	C	A	Lung			FAM222B	C17orf63
rs9892502	0.94	rs12943388	G	A	Lung, Fetal Lung			FAM222B	C17orf63
rs9892502	0.9	rs12948575	G	A	Lung			FAM222B	C17orf63
rs9892502	0.92	rs12951232	G	C	Lung			FAM222B	C17orf63
rs9892502	0.93	rs2043032	A	G	Lung, Fetal Lung			FAM222B	C17orf63
rs9892502	0.95	rs2046759	T	C		Lung, Fetal Lung		FAM222B	C17orf63
rs9892502	0.94	rs34644886	T	C	Lung, Fetal Lung			FAM222B	C17orf63
rs9892502	0.9	rs4262997	A	G	Lung			FAM222B	C17orf63
rs9892502	0.92	rs4794838	T	C	Lung			FAM222B	C17orf63
rs9892502	0.89	rs4794839	G	A	Lung			FAM222B	C17orf63
rs9892502	0.89	rs4795462	C	G,T	Lung			FAM222B	C17orf63
rs9892502	0.95	rs66588554	A	G	Lung			FAM222B	C17orf63
rs9892502	0.96	rs9890212	G	C		Lung, Fetal Lung		FAM222B	C17orf63
rs9892502	0.95	rs9894335	C	A	Fetal Lung	Lung		FAM222B	C17orf63
rs9892502	0.95	rs9895443	G	A		Lung, Fetal Lung		ERAL1	ERAL1
rs9892502	0.95	rs9902953	C	A		Lung, Fetal Lung		FAM222B	C17orf63
rs9892502	0.83	rs9909979	A	C	Fetal Lung			FAM222B	C17orf63
rs9892502	0.92	rs9913801	G	A	Lung			FAM222B	C17orf63
rs9892502	0.95	rs9914988	G	A		Lung, Fetal Lung		ERAL1	ERAL1
rs9892502	0.92	rs9915673	G	C	Lung			FAM222B	C17orf63
rs9892502	0.95	rs9916866	C	G		Lung, Fetal Lung		ERAL1	ERAL1

## Sheet: Table S2
Table S2. Annotated genes of SNPs in previous COPD EWAS study
Associated Gene	CG site	Coef	SE	P	N	UCSC_RefGene_Group
CDH18	cg03857617	0.000762455	0.000252502	0.00253113	100	5'UTR
KCNJ3	cg01231108	0.00134496	0.000435903	0.00203246	100	Body
	cg03601797	0.00226552	0.000796444	0.00444756	100	Body

## Sheet: Table S3
Table S3. Overlapped significant SNPs with COPDGene emphysema results using associated genes
	Associated Gene	rsID	ALL MainModel								COPD study
			CHR	BP	REF/ALT	MAF	P	β	SE	NMISS	BP	A1	P	BETA	STAT	NMISS
NHWCOPD	-	rs10060856	5	29729100	C/A	0.1857	3.077e-06	0.388	0.08225	548	29729100	A	0.3575	-0.01152	-0.9204	2943
	LOC101927284	rs16950278	13	95533306	A/G	0.01518	2.181e-06	-1.338	0.2794	548	95533306	G	0.861	-0.008025	-0.1751	2939
	-	rs1987248	9	108683365	C/T	0.01339	4.222e-06	-1.36	0.2925	548	108683365	C	0.8829	0.002398	0.1473	2941
	-	rs2417661	9	108681246	A/G	0.01161	3.196e-06	-1.481	0.3145	548	108681246	A	0.4625	0.0134	0.7349	2943
	-	rs2417662	9	108681706	A/G	0.01339	4.222e-06	-1.36	0.2925	548	108681706	A	0.9864	-0.0002816	-0.01705	2944
	KCNJ3	rs6719455	2	155640626	C/A	0.1038	1.62e-06	-0.5487	0.1131	547	155640626	A	0.6621	0.005642	0.437	2939
	-	rs6874707	5	29729165	T/C	0.1893	2.643e-06	0.3887	0.08183	548	29729165	T	0.7528	0.003968	0.315	2944
	MACROD2	rs4813189	20	15702037	C/T	0.2795	3.683e-06	-0.3452	0.07378	548	15702037	C	0.5709	0.02037	0.5668	2932
AACOPD	-	rs10060856	5	29729100	C/A	0.1857	3.077e-06	0.388	0.08225	548	29729100	A	0.8118	0.008968	0.2381	785
	LOC101927284	rs16950278	13	95533306	A/G	0.01518	2.181e-06	-1.338	0.2794	548	95533306	G	0.9313	-0.003287	-0.08618	785
	-	rs1987248	9	108683365	C/T	0.01339	4.222e-06	-1.36	0.2925	548	108683365	C	0.4638	-0.02709	-0.7329	781
	-	rs2417661	9	108681246	A/G	0.01161	3.196e-06	-1.481	0.3145	548	108681246	A	0.6834	-0.03122	-0.408	785
	-	rs2417662	9	108681706	A/G	0.01339	4.222e-06	-1.36	0.2925	548	108681706	A	0.4506	-0.03136	-0.7548	785
	KCNJ3	rs6719455	2	155640626	C/A	0.1038	1.62e-06	-0.5487	0.1131	547	155640626	A	0.5803	0.01638	0.5531	784
	-	rs6874707	5	29729165	T/C	0.1893	2.643e-06	0.3887	0.08183	548	29729165	T	0.5087	-0.01873	-0.6611	785
	MACROD2	rs4813189	20	15702037	C/T	0.2795	3.683e-06	-0.3452	0.07378	548	15702037	C	0.2688	0.0944	1.107	785
	Associated Gene	rsID	COPD MainModel								COPD study
			CHR	BP	REF/ALT	MAF	P	β	SE	NMISS	BP	A1	P	BETA	STAT	NMISS
NHWCOPD	-	rs10060856	5	29729100	C/A	0.1857	3.077e-06	0.388	0.08225	548	29729100	A	0.3575	-0.01152	-0.9204	2943
	LOC101927284	rs16950278	13	95533306	A/G	0.01518	2.181e-06	-1.338	0.2794	548	95533306	G	0.861	-0.008025	-0.1751	2939
	-	rs1987248	9	108683365	C/T	0.01339	4.222e-06	-1.36	0.2925	548	108683365	C	0.8829	0.002398	0.1473	2941
	-	rs2417661	9	108681246	A/G	0.01161	3.196e-06	-1.481	0.3145	548	108681246	A	0.4625	0.0134	0.7349	2943
	-	rs2417662	9	108681706	A/G	0.01339	4.222e-06	-1.36	0.2925	548	108681706	A	0.9864	-0.0002816	-0.01705	2944
	KCNJ3	rs6719455	2	155640626	C/A	0.1038	1.62e-06	-0.5487	0.1131	547	155640626	A	0.6621	0.005642	0.437	2939
	-	rs6874707	5	29729165	T/C	0.1893	2.643e-06	0.3887	0.08183	548	29729165	T	0.7528	0.003968	0.315	2944
	MACROD2	rs4813189	20	15702037	C/T	0.2795	3.683e-06	-0.3452	0.07378	548	15702037	C	0.5709	0.02037	0.5668	2932
AACOPD	-	rs10060856	5	29729100	C/A	0.1825	1.541e-06	0.4042	0.08306	514	29729100	A	0.8118	0.008968	0.2381	785
	LOC101927284	rs16950278	13	95533306	A/G	0.01616	2.461e-07	-1.398	0.2671	514	95533306	G	0.9313	-0.003287	-0.08618	785
	-	rs1987248	9	108683365	C/T	0.01331	7.112e-07	-1.45	0.2887	514	108683365	C	0.4638	-0.02709	-0.7329	781
	-	rs2417661	9	108681246	A/G	0.01236	6.967e-07	-1.512	0.3007	514	108681246	A	0.6834	-0.03122	-0.408	785
	-	rs2417662	9	108681706	A/G	0.01331	7.112e-07	-1.45	0.2887	514	108681706	A	0.4506	-0.03136	-0.7548	785
	KCNJ3	rs6719455	2	155640626	C/A	0.1057	3.494e-07	-0.5725	0.1108	513	155640626	A	0.5803	0.01638	0.5531	784
	-	rs6874707	5	29729165	T/C	0.1901	3.284e-07	0.421	0.0813	514	29729165	T	0.5087	-0.01873	-0.6611	785
	DOCK1	rs6482989	10	128863969	A/G	0.1407	7.244e-07	0.4613	0.09188	514	128863969	A	0.8104	0.008262	0.24	785
	-	rs7112994	11	10994559	A/G	0.3251	3.55e-06	0.3257	0.06944	514	10994559	G	0.1504	-0.04665	-1.439	785
	RP4-734C18.1	rs967972	20	11275243	T/G	0.03257	2.589e-06	-0.8655	0.1819	510	11275243	G	0.3901	-0.03345	-0.8598	785
	-	rs968726	17	27194634	C/T	0.365	1.096e-06	0.3321	0.06728	514	27194634	C	0.8744	-0.005374	-0.1581	784
